# Supplementary material for: Isopropyl 2-(5-bromo-3-methyl­sulfinyl-1-benzofuran-2-yl)acetate
Source: Acta Crystallogr Sect E Struct Rep Online. 2008 Nov 8;64(Pt 12):o2250. doi: 10.1107/S160053680803506X (PMC2959940; doi:10.1107/S160053680803506X)
Supplement: Supplementary file 2 [file e-64-o2250-Isup2.hkl]

# 
# h,k,l, Fc-squared, Fo-squared, sigma(Fo-squared) and status flag 
# 
data_I
_shelx_title ' 08ZB-S IN P-1' 
_shelx_refln_list_code          4 
_shelx_F_calc_maximum      135.10 
_exptl_crystal_F_000       364.00 
_reflns_d_resolution_high  0.8410 
 
loop_ 
 _symmetry_equiv_pos_as_xyz 
 'x, y, z' 
 '-x, -y, -z' 
 
_cell_length_a     7.9470 
_cell_length_b    10.0780 
_cell_length_c    10.8680 
_cell_angle_alpha  69.623 
_cell_angle_beta   82.027 
_cell_angle_gamma  67.409 
 
_shelx_F_squared_multiplier     1.000 
 
loop_ 
 _refln_index_h 
 _refln_index_k 
 _refln_index_l 
 _refln_F_squared_calc 
 _refln_F_squared_meas 
 _refln_F_squared_sigma 
 _refln_observed_status 
   1   0   0        1.76        4.51      0.73 o 
   2   0   0     2727.67     2632.81     26.65 o 
   3   0   0      685.48      702.33      6.89 o 
   4   0   0     2764.66     2763.94     24.11 o 
   5   0   0     1324.65     1231.80     19.25 o 
   6   0   0        0.00        1.85      3.18 o 
   7   0   0      194.66      189.33      8.14 o 
   8   0   0       34.27       50.39      6.18 o 
  -8   1   0        1.74       -0.37      4.69 o 
  -7   1   0       15.76       24.81      5.00 o 
  -6   1   0      344.47      330.87      9.62 o 
  -5   1   0      128.90      145.48      6.25 o 
  -4   1   0      168.34      156.55      2.85 o 
  -3   1   0      508.21      489.88      5.49 o 
  -2   1   0      476.64      513.26      5.39 o 
  -1   1   0    10482.26     9558.84     78.50 o 
   0   1   0     1795.80     1318.47     16.15 o 
   1   1   0     1547.26     1514.90     23.83 o 
   2   1   0     2800.54     2845.18     40.76 o 
   3   1   0     4084.27     4047.73     49.13 o 
   4   1   0     1383.36     1243.10     17.90 o 
   5   1   0      560.05      552.73     10.90 o 
   6   1   0      731.85      696.55     13.61 o 
   7   1   0       25.77       38.81      4.85 o 
   8   1   0      245.86      238.14      9.34 o 
  -7   2   0        1.77        2.75      4.65 o 
  -6   2   0      148.94      143.42      7.21 o 
  -5   2   0      102.26      112.36      5.97 o 
  -4   2   0        3.58        0.83      1.32 o 
  -3   2   0      611.98      608.71      6.98 o 
  -2   2   0      820.59      961.63     13.41 o 
  -1   2   0     8684.13     8433.62     69.02 o 
   0   2   0      193.14      198.29      3.95 o 
   1   2   0      806.29      780.96      6.15 o 
   2   2   0      396.09      431.43      3.97 o 
   3   2   0      248.12      217.60      2.51 o 
   4   2   0     1470.17     1508.01     20.70 o 
   5   2   0     2209.41     2190.04     29.59 o 
   6   2   0       99.54      103.61      5.63 o 
   7   2   0      230.01      220.80      8.08 o 
   8   2   0       52.28       41.62      5.20 o 
   9   2   0       63.11       80.87      7.03 o 
  -7   3   0      157.91      141.98      8.49 o 
  -6   3   0       65.07       69.48      6.02 o 
  -5   3   0      142.09      113.85      6.25 o 
  -4   3   0      322.86      355.22      5.58 o 
  -3   3   0      204.06      214.33      4.10 o 
  -2   3   0     2702.30     2734.87     24.07 o 
  -1   3   0      654.46      692.27     12.90 o 
   0   3   0     1969.43     2143.58     18.69 o 
   1   3   0      417.73      415.64      7.00 o 
   2   3   0     1776.62     1855.19     16.30 o 
   3   3   0      205.69      206.10      2.67 o 
   4   3   0      144.40      153.26      2.44 o 
   5   3   0      184.57      173.13      3.89 o 
   6   3   0      251.23      240.38      5.01 o 
   7   3   0        2.42        1.38      3.62 o 
   8   3   0       53.92       51.58     11.10 o 
   9   3   0       20.23       13.42      3.46 o 
  -6   4   0       73.31       73.24      6.53 o 
  -5   4   0      102.81      129.75      6.86 o 
  -4   4   0      467.82      434.05      6.75 o 
  -3   4   0      106.59      101.66      3.51 o 
  -2   4   0       73.72       58.18      2.69 o 
  -1   4   0     1774.84     1922.68     17.70 o 
   0   4   0      475.06      459.35      5.46 o 
   1   4   0     1456.86     1448.52     14.95 o 
   2   4   0      659.87      706.01      6.28 o 
   3   4   0     2234.41     2464.26     21.12 o 
   4   4   0      639.20      594.40      5.76 o 
   5   4   0       33.29       34.41      1.74 o 
   6   4   0      291.56      284.42      5.44 o 
   7   4   0        3.90        5.23      2.31 o 
   8   4   0        0.83        0.43      2.51 o 
   9   4   0       49.80       60.12      8.45 o 
  -6   5   0       16.00       26.96      5.79 o 
  -5   5   0       63.05       70.20      6.12 o 
  -4   5   0      157.93      177.43      4.82 o 
  -3   5   0      356.28      340.25      6.14 o 
  -2   5   0      256.93      266.87      4.97 o 
  -1   5   0        0.75        3.44      1.88 o 
   0   5   0     2201.06     2212.78     20.12 o 
   1   5   0       28.22       39.64      2.49 o 
   2   5   0      827.23      784.47      9.49 o 
   3   5   0     1166.17     1198.92     14.47 o 
   4   5   0      535.14      531.99      5.65 o 
   5   5   0     1155.59     1172.89     10.11 o 
   6   5   0       15.04       14.03      2.58 o 
   7   5   0      320.39      318.35      6.42 o 
   8   5   0       33.25       30.93      4.64 o 
   9   5   0       31.42       34.62      4.03 o 
  -5   6   0        1.01        6.68      4.67 o 
  -4   6   0       41.54       35.76      4.93 o 
  -3   6   0       20.42       26.04      2.83 o 
  -2   6   0       36.29       30.81      2.84 o 
  -1   6   0     1318.17     1306.50     13.68 o 
   0   6   0        2.28        4.68      1.51 o 
   1   6   0      514.39      466.33     13.34 o 
   2   6   0      204.44      194.91      4.86 o 
   3   6   0     1131.24     1088.80     12.62 o 
   4   6   0     1046.53     1071.88     12.41 o 
   5   6   0       85.64       90.71      3.64 o 
   6   6   0      413.70      410.41     10.43 o 
   7   6   0        1.15       -1.08      3.46 o 
   8   6   0      262.46      280.55      9.57 o 
   9   6   0       65.43       52.65      5.88 o 
  -3   7   0        2.64       -2.92      3.88 o 
  -2   7   0       46.29       57.02      4.92 o 
  -1   7   0        3.26        3.60      2.99 o 
   0   7   0       44.46       44.83      4.18 o 
   1   7   0       36.73       34.45      4.02 o 
   2   7   0      775.54      752.20     10.57 o 
   3   7   0      109.44      117.11      4.41 o 
   4   7   0       49.42       54.65      3.25 o 
   5   7   0      952.58      913.30     13.01 o 
   6   7   0      285.52      255.25      9.13 o 
   7   7   0      472.71      498.96     12.86 o 
   8   7   0       51.76       45.05      5.62 o 
  -3   8   0       25.26       19.44      5.13 o 
  -2   8   0       42.94       41.85      5.20 o 
  -1   8   0       18.70       18.02      4.53 o 
   0   8   0        2.40        0.16      3.57 o 
   1   8   0      135.82      130.66      6.56 o 
   2   8   0       37.96       39.73      3.68 o 
   3   8   0       85.31       88.23      4.46 o 
   4   8   0     1596.55     1576.11     18.14 o 
   5   8   0      107.28       95.49      7.42 o 
   6   8   0      341.95      340.46     11.18 o 
   7   8   0        4.68       -0.28      4.37 o 
   8   8   0      315.26      316.39     11.55 o 
  -2   9   0       13.83       19.61      5.44 o 
  -1   9   0       12.19       17.39      5.04 o 
   0   9   0        2.05       -2.38      4.20 o 
   1   9   0       72.16       69.95      5.97 o 
   2   9   0       74.82       70.00      5.93 o 
   3   9   0       13.00       10.31      3.23 o 
   4   9   0        5.54        7.60      2.99 o 
   5   9   0        1.25       -0.83      2.82 o 
   6   9   0       61.29       61.03      6.61 o 
   7   9   0      149.53      139.31      8.92 o 
   0  10   0       58.05       66.12      6.65 o 
   1  10   0       31.88       26.21      5.53 o 
   2  10   0      132.74      113.74      7.65 o 
   3  10   0      270.19      264.60      9.89 o 
   4  10   0       80.22       82.34      5.12 o 
   5  10   0      220.49      228.04      7.02 o 
   6  10   0        5.76        9.43      5.49 o 
   2  11   0      110.18      107.60      7.93 o 
   3  11   0        2.51       -1.77      4.92 o 
   4  11   0      135.62      131.89      6.30 o 
   5  11   0        2.59        1.89      3.78 o 
  -6 -10   1      261.44      283.23     12.18 o 
  -5 -10   1       53.02       57.61      4.74 o 
  -4 -10   1       80.83       82.04      5.21 o 
  -3 -10   1       72.57       78.10      6.79 o 
  -2 -10   1       32.22       32.82      5.88 o 
  -1 -10   1      163.67      160.88      8.57 o 
   0 -10   1        4.18        1.91      5.13 o 
  -7  -9   1      429.80      420.37     13.98 o 
  -6  -9   1       20.46       17.29      5.51 o 
  -5  -9   1      308.46      309.48      7.53 o 
  -4  -9   1      106.55      104.73      5.03 o 
  -3  -9   1      504.92      510.59      9.64 o 
  -2  -9   1      231.23      225.58      8.52 o 
  -1  -9   1       11.13       18.98      4.39 o 
   0  -9   1      249.27      233.07      9.19 o 
   1  -9   1        1.02       -2.26      4.83 o 
   2  -9   1      125.76      126.83      7.87 o 
  -8  -8   1       69.57       67.99      7.38 o 
  -7  -8   1       15.75       12.70      5.14 o 
  -6  -8   1      290.08      262.20      9.83 o 
  -5  -8   1      361.81      356.91      7.58 o 
  -4  -8   1      734.22      757.83     23.82 o 
  -3  -8   1      330.24      320.82      7.20 o 
  -2  -8   1      103.37      100.46      6.51 o 
  -1  -8   1      612.44      613.65     13.63 o 
   0  -8   1       28.39       23.87      4.15 o 
   1  -8   1      224.13      214.14      8.45 o 
   2  -8   1       35.77       38.84      5.41 o 
   3  -8   1       91.42      102.91      7.17 o 
  -8  -7   1      176.14      180.32      8.80 o 
  -7  -7   1       77.27       72.75      6.61 o 
  -6  -7   1        9.04        5.72      4.01 o 
  -5  -7   1        9.58       15.05      3.37 o 
  -4  -7   1        0.17       -0.97      2.37 o 
  -3  -7   1      469.35      448.02     12.00 o 
  -2  -7   1      149.71      147.37      9.52 o 
  -1  -7   1       17.46       14.35      3.80 o 
   0  -7   1      166.45      154.41      6.65 o 
   1  -7   1       30.12       33.05      4.48 o 
   2  -7   1       77.42       88.76      5.97 o 
   3  -7   1       36.56       34.01      4.74 o 
  -8  -6   1        0.19        0.02      3.88 o 
  -7  -6   1      630.37      596.08     13.68 o 
  -6  -6   1       47.52       50.06      4.86 o 
  -5  -6   1     1022.11      983.53     14.85 o 
  -4  -6   1     1087.53     1069.53     12.68 o 
  -3  -6   1       54.56       45.25      3.02 o 
  -2  -6   1      988.41     1002.46     13.35 o 
  -1  -6   1       77.24       79.12      4.81 o 
   0  -6   1      400.28      399.78      6.03 o 
   1  -6   1      166.58      160.41      8.40 o 
   2  -6   1        1.98       -0.50      2.33 o 
   3  -6   1       34.73       43.40      3.23 o 
   4  -6   1        0.18        8.94      4.32 o 
   5  -6   1        0.51       -1.42      4.58 o 
  -9  -5   1       20.39       23.92      3.80 o 
  -8  -5   1      444.85      441.85      8.29 o 
  -7  -5   1       78.60       70.84      3.96 o 
  -6  -5   1      355.05      352.39      6.37 o 
  -5  -5   1      586.67      590.93      6.46 o 
  -4  -5   1      625.33      612.18      6.42 o 
  -3  -5   1     1613.45     1594.44     12.96 o 
  -2  -5   1       37.38       27.78      2.42 o 
  -1  -5   1     1151.71     1133.47     17.32 o 
   0  -5   1      122.82      131.94      4.35 o 
   1  -5   1       22.02       21.32      1.92 o 
   2  -5   1      292.96      275.35      5.24 o 
   3  -5   1      318.90      299.74     12.78 o 
   4  -5   1       35.85       36.73      3.17 o 
   5  -5   1       60.58       51.98      5.74 o 
   6  -5   1        6.54        3.95      4.86 o 
  -9  -4   1      131.87      135.73      7.07 o 
  -8  -4   1       27.32       19.29      3.20 o 
  -7  -4   1      318.96      316.29      6.47 o 
  -6  -4   1       48.37       49.80      3.06 o 
  -5  -4   1     1184.13     1205.21     10.29 o 
  -4  -4   1      954.15      900.66     10.65 o 
  -3  -4   1     1999.31     1964.06     15.05 o 
  -2  -4   1     1390.19     1307.83     22.28 o 
  -1  -4   1      917.34      974.85     23.04 o 
   0  -4   1      716.70      666.54     11.29 o 
   1  -4   1      446.20      456.60      6.09 o 
   2  -4   1     1229.77     1219.00     12.71 o 
   3  -4   1        6.45        8.07      1.96 o 
   4  -4   1       14.51       13.38      3.27 o 
   5  -4   1        2.11       -4.95      3.78 o 
   6  -4   1        0.18       -3.39      4.13 o 
  -9  -3   1        9.89        4.03      3.15 o 
  -8  -3   1      307.73      309.80      6.76 o 
  -7  -3   1       82.61       72.87      4.08 o 
  -6  -3   1      595.13      600.84      8.34 o 
  -5  -3   1      648.22      624.33      8.05 o 
  -4  -3   1     4638.10     4765.85     33.43 o 
  -3  -3   1      306.48      294.47      3.47 o 
  -2  -3   1      656.33      712.55      6.26 o 
  -1  -3   1     2716.87     2650.33     23.95 o 
   0  -3   1        7.77        5.69      1.78 o 
   1  -3   1     2060.66     2088.04     25.71 o 
   2  -3   1       77.46       85.94      4.47 o 
   3  -3   1     1001.21     1015.78     10.94 o 
   4  -3   1      141.40      128.43      3.70 o 
   5  -3   1       76.68       80.85      6.11 o 
   6  -3   1        8.06       -0.14      4.02 o 
   7  -3   1        0.06        4.65      4.85 o 
  -9  -2   1        1.26        3.66      4.78 o 
  -8  -2   1       26.72       31.98      5.32 o 
  -7  -2   1       30.01       36.29      4.67 o 
  -6  -2   1       20.22       18.28      3.52 o 
  -5  -2   1      530.23      554.46     10.76 o 
  -4  -2   1      315.92      360.29      3.82 o 
  -3  -2   1      603.84      658.89      5.69 o 
  -2  -2   1     3943.98     3972.88     27.64 o 
  -1  -2   1      152.01      162.80      2.16 o 
   0  -2   1     2857.49     2781.43     33.30 o 
   1  -2   1        3.00        1.35      0.82 o 
   2  -2   1     1695.11     1689.69     17.06 o 
   3  -2   1     1425.27     1390.58     16.63 o 
   4  -2   1      281.27      261.06      4.51 o 
   5  -2   1      252.64      240.80      8.03 o 
   6  -2   1       37.46       48.66      5.27 o 
   7  -2   1      147.39      164.89      8.35 o 
  -8  -1   1        6.84        1.12      4.22 o 
  -7  -1   1      152.85      149.87      7.16 o 
  -6  -1   1       17.89       13.54      3.36 o 
  -5  -1   1      456.47      468.95      9.92 o 
  -4  -1   1       36.73       39.07      3.46 o 
  -3  -1   1      722.91      707.06      6.98 o 
  -2  -1   1      303.25      290.61      2.79 o 
  -1  -1   1       32.48       34.58      0.87 o 
   0  -1   1       74.29       81.45      2.05 o 
   1  -1   1     4935.06     4759.73     51.09 o 
   2  -1   1      228.30      262.53      3.53 o 
   3  -1   1      199.55      205.82      3.34 o 
   4  -1   1     1080.76     1060.22     11.36 o 
   5  -1   1       57.42       65.00      5.02 o 
   6  -1   1      710.89      655.73     13.77 o 
   7  -1   1        7.06        0.84      4.22 o 
   8  -1   1      195.10      209.62      9.55 o 
  -8   0   1      150.18      158.08      8.49 o 
  -7   0   1        0.99       -5.18      3.55 o 
  -6   0   1      657.48      653.24     13.54 o 
  -5   0   1      310.46      287.88      7.98 o 
  -4   0   1      967.83      872.19     14.35 o 
  -3   0   1      932.18      932.64      9.58 o 
  -2   0   1      866.34      879.54      8.18 o 
  -1   0   1      138.96      127.31      1.70 o 
   1   0   1     1630.12     1865.07     29.95 o 
   2   0   1     1427.86     1490.59     13.21 o 
   3   0   1       68.21       76.85      1.72 o 
   4   0   1       13.01        9.33      0.95 o 
   5   0   1      266.03      293.41      7.87 o 
   6   0   1       87.34       68.08      5.53 o 
   7   0   1      221.67      193.37      8.03 o 
   8   0   1       35.86       30.90      5.69 o 
  -8   1   1        0.04        1.50      4.69 o 
  -7   1   1       44.56       45.89      5.67 o 
  -6   1   1      114.65      117.10      6.56 o 
  -5   1   1      322.53      304.42      8.47 o 
  -4   1   1     1203.79     1189.20     11.53 o 
  -3   1   1      322.49      309.80      4.00 o 
  -2   1   1     3251.96     3078.22     36.79 o 
  -1   1   1     7166.04     6778.09    106.77 o 
   0   1   1      770.58      693.61     37.98 o 
   1   1   1      305.42      343.48      5.96 o 
   2   1   1     2941.75     2918.77     36.80 o 
   3   1   1      466.52      425.28      7.42 o 
   4   1   1      123.25      115.34      4.39 o 
   5   1   1     1023.94     1090.34     17.13 o 
   6   1   1       15.05       22.64      3.71 o 
   7   1   1       14.90       13.44      4.04 o 
   8   1   1       41.61       44.39      5.74 o 
  -7   2   1       14.28        6.28      4.79 o 
  -6   2   1       70.31       63.04      5.56 o 
  -5   2   1      262.08      274.73      8.42 o 
  -4   2   1       50.13       50.27      2.30 o 
  -3   2   1     1953.85     1911.91     17.38 o 
  -2   2   1      193.38      173.52      2.88 o 
  -1   2   1    18251.96    17429.86    141.12 o 
   0   2   1     2385.10     2382.47     21.04 o 
   1   2   1     5382.51     5308.64     85.71 o 
   2   2   1     3982.67     3842.24     26.61 o 
   3   2   1     1229.93     1127.06     10.28 o 
   4   2   1     4539.91     4742.79     57.60 o 
   5   2   1        0.44        6.77      2.36 o 
   6   2   1      684.20      646.12     12.56 o 
   7   2   1       35.83       34.22      4.51 o 
   8   2   1      198.89      199.65      8.54 o 
   9   2   1        2.44        2.97      4.83 o 
  -7   3   1       11.07       10.87      5.13 o 
  -6   3   1       36.24       49.04      5.60 o 
  -5   3   1       27.14       30.67      4.39 o 
  -4   3   1      107.77      114.47      3.32 o 
  -3   3   1       22.34       30.84      1.93 o 
  -2   3   1      914.74      902.46      9.31 o 
  -1   3   1     2459.31     2611.52     25.11 o 
   0   3   1      945.08      884.77      7.15 o 
   1   3   1     2453.84     2491.28     22.03 o 
   2   3   1     3876.84     3763.33     26.23 o 
   3   3   1     3682.36     3761.06     26.24 o 
   4   3   1     1369.53     1395.52     10.69 o 
   5   3   1      426.28      358.27      7.84 o 
   6   3   1       90.28      103.33      5.23 o 
   7   3   1     1575.78     1540.52     23.88 o 
   8   3   1       40.07       36.11      5.02 o 
   9   3   1      101.77      113.50      7.70 o 
  -7   4   1        1.14        3.06      5.11 o 
  -6   4   1        1.48       -1.84      4.29 o 
  -5   4   1        1.24       -4.34      3.43 o 
  -4   4   1       62.80       62.37      3.13 o 
  -3   4   1       22.84       21.16      2.77 o 
  -2   4   1     1257.10     1199.56     12.75 o 
  -1   4   1       10.28        8.48      1.31 o 
   0   4   1      572.61      639.66      6.80 o 
   1   4   1     4311.30     4315.25     42.02 o 
   2   4   1      796.41      773.11      6.48 o 
   3   4   1     3188.76     3392.25     39.79 o 
   4   4   1     1808.18     1879.88     14.14 o 
   5   4   1      184.61      179.07      2.75 o 
   6   4   1     1540.04     1534.32     16.21 o 
   7   4   1       41.81       40.27      3.02 o 
   8   4   1      293.34      303.25      6.65 o 
   9   4   1       35.31       31.85      3.68 o 
  -6   5   1       18.86       15.27      5.34 o 
  -5   5   1        4.12        4.36      4.16 o 
  -4   5   1       17.99       21.57      2.68 o 
  -3   5   1      621.62      626.14      8.39 o 
  -2   5   1       75.87       84.59      5.62 o 
  -1   5   1       50.09       44.72      2.39 o 
   0   5   1     1120.00     1166.98     11.52 o 
   1   5   1      514.10      505.47      8.61 o 
   2   5   1      471.39      437.38     11.02 o 
   3   5   1      860.00      940.85      7.97 o 
   4   5   1      473.05      464.68      4.89 o 
   5   5   1      729.73      694.42      6.65 o 
   6   5   1       31.88       30.34      2.52 o 
   7   5   1      620.92      650.64      9.34 o 
   8   5   1        6.51        8.03      2.88 o 
   9   5   1      137.49      137.53      5.55 o 
  -5   6   1       59.39       58.00      6.30 o 
  -4   6   1       55.67       74.74      5.97 o 
  -3   6   1        2.41        0.17      2.17 o 
  -2   6   1      308.42      323.13      5.79 o 
  -1   6   1       28.12       34.59      2.38 o 
   0   6   1      868.59      888.15      9.73 o 
   1   6   1      281.94      273.87      4.35 o 
   2   6   1      546.07      576.76      8.05 o 
   3   6   1      584.69      566.86      7.86 o 
   4   6   1       10.27       15.27      2.01 o 
   5   6   1      336.10      334.54      5.73 o 
   6   6   1       88.15       85.12      5.62 o 
   7   6   1       39.06       45.16      4.74 o 
   8   6   1      119.40      105.78      6.70 o 
   9   6   1        0.43       -6.25      4.16 o 
  -3   7   1      184.24      199.20      7.40 o 
  -2   7   1       25.27       15.76      3.92 o 
  -1   7   1      647.12      653.21     13.03 o 
   0   7   1       14.31       20.12      3.60 o 
   1   7   1      732.96      720.78     13.35 o 
   2   7   1     1062.18     1034.89     12.73 o 
   3   7   1      844.23      846.49     10.98 o 
   4   7   1     1339.80     1339.96     18.07 o 
   5   7   1       46.19       51.57      3.10 o 
   6   7   1      669.00      673.42     14.52 o 
   7   7   1       45.32       47.49      5.13 o 
   8   7   1      117.25      107.41      7.17 o 
   9   7   1       78.42       85.77      7.49 o 
  -3   8   1       15.95       16.13      4.50 o 
  -2   8   1      162.47      166.72      7.42 o 
  -1   8   1       20.17       27.80      4.58 o 
   0   8   1      311.88      319.34      9.33 o 
   1   8   1      192.07      199.09      7.52 o 
   2   8   1      334.58      338.40      8.53 o 
   3   8   1     1379.26     1411.05     16.44 o 
   4   8   1      139.25      140.04      5.57 o 
   5   8   1      208.85      219.24      5.72 o 
   6   8   1       43.77       32.26      4.93 o 
   7   8   1      589.73      576.33     14.45 o 
   8   8   1       59.90       80.15      6.95 o 
  -2   9   1        1.48       -0.17      4.29 o 
  -1   9   1        3.53        6.12      3.81 o 
   0   9   1        0.33       -0.91      4.01 o 
   1   9   1      102.02       91.93      6.40 o 
   2   9   1      136.25      129.84      6.88 o 
   3   9   1      316.98      329.86      7.30 o 
   4   9   1       33.19       32.94      3.56 o 
   5   9   1       60.17       54.01      5.20 o 
   6   9   1      611.69      599.46     15.36 o 
   7   9   1       24.19       19.84      5.65 o 
   8   9   1      160.92      164.33      9.82 o 
  -1  10   1       11.21        8.89      4.86 o 
   0  10   1       45.07       44.41      5.46 o 
   1  10   1       12.75       12.65      4.97 o 
   2  10   1      121.48      126.18      7.56 o 
   3  10   1      153.55      146.77      5.61 o 
   4  10   1       37.57       36.87      4.02 o 
   5  10   1      206.48      201.25      6.47 o 
   6  10   1        0.25        5.34      5.27 o 
   7  10   1      189.49      182.91     10.01 o 
   1  11   1       10.05       12.42      5.60 o 
   2  11   1        0.89       -2.94      5.04 o 
   3  11   1        4.09       -5.62      4.78 o 
   4  11   1       13.99        9.47      3.83 o 
   5  11   1       22.60       25.17      4.20 o 
  -5 -10   2       20.86       26.35      4.39 o 
  -4 -10   2       24.44       30.11      6.09 o 
  -3 -10   2       16.84       16.31      4.85 o 
  -2 -10   2        9.07       13.31      5.48 o 
  -1 -10   2       84.41       85.66      7.12 o 
  -6  -9   2      147.30      156.17      9.96 o 
  -5  -9   2       27.19       33.01      4.14 o 
  -4  -9   2      103.19      105.59      5.49 o 
  -3  -9   2       24.46       22.99      5.27 o 
  -2  -9   2        7.76        2.71      4.06 o 
  -1  -9   2        5.78       -2.06      4.69 o 
   0  -9   2        1.78        4.06      4.85 o 
   1  -9   2        6.29        1.50      4.92 o 
  -7  -8   2      294.51      288.27     11.27 o 
  -6  -8   2       45.96       50.44      6.19 o 
  -5  -8   2      366.51      370.70      8.02 o 
  -4  -8   2       47.58       46.81      7.76 o 
  -3  -8   2        0.66        1.76      3.00 o 
  -2  -8   2      737.37      677.35     14.73 o 
  -1  -8   2       87.59       79.36      5.90 o 
   0  -8   2       33.77       39.19      5.37 o 
   1  -8   2        2.60       -2.68      4.27 o 
   2  -8   2        0.17       -2.94      4.50 o 
   3  -8   2        1.46       -2.64      4.51 o 
  -8  -7   2      228.24      227.85     10.24 o 
  -7  -7   2       37.66       35.33      5.49 o 
  -6  -7   2      469.99      429.17     12.37 o 
  -5  -7   2        1.58        3.79      2.69 o 
  -4  -7   2      214.14      208.61      7.37 o 
  -3  -7   2     1168.61     1163.09     14.74 o 
  -2  -7   2       62.78       63.70      4.99 o 
  -1  -7   2      508.88      500.45     11.90 o 
   0  -7   2        9.66        9.52      3.55 o 
   1  -7   2      541.09      564.50     13.02 o 
   2  -7   2       18.84       17.36      4.58 o 
   3  -7   2       30.75       34.73      5.13 o 
  -8  -6   2        1.59       -3.74      4.27 o 
  -7  -6   2      186.43      179.93      8.56 o 
  -6  -6   2      103.19      102.98      6.56 o 
  -5  -6   2      594.76      586.70      7.00 o 
  -4  -6   2      855.69      844.23      8.69 o 
  -3  -6   2      195.77      197.17      5.30 o 
  -2  -6   2      687.91      683.06      9.85 o 
  -1  -6   2      117.75      128.37      5.86 o 
   0  -6   2      919.81      896.62     15.90 o 
   1  -6   2      205.01      202.39      4.91 o 
   2  -6   2      127.71      128.37      5.83 o 
   3  -6   2      187.13      190.13      9.25 o 
   4  -6   2      108.70      118.99      7.33 o 
   5  -6   2       63.25       69.55      7.16 o 
  -8  -5   2       19.49       27.12      3.49 o 
  -7  -5   2        7.49        9.57      2.77 o 
  -6  -5   2        6.29        7.20      2.47 o 
  -5  -5   2        0.02       -0.62      1.58 o 
  -4  -5   2      503.90      495.62      5.89 o 
  -3  -5   2      382.06      406.92      5.17 o 
  -2  -5   2       16.39       20.14      3.54 o 
  -1  -5   2      581.92      557.96     11.01 o 
   0  -5   2      210.02      229.52      7.12 o 
   1  -5   2      413.84      404.21      6.37 o 
   2  -5   2      408.88      417.12      6.80 o 
   3  -5   2      207.10      226.17      5.84 o 
   4  -5   2      234.17      224.87      5.55 o 
   5  -5   2        0.59        0.80      4.60 o 
  -9  -4   2        1.03       -1.50      4.74 o 
  -8  -4   2       87.95       93.31      4.78 o 
  -7  -4   2       32.43       34.49      3.18 o 
  -6  -4   2     1018.51      991.56     19.71 o 
  -5  -4   2      623.49      617.01      6.64 o 
  -4  -4   2       65.34       76.83      2.40 o 
  -3  -4   2      591.44      650.52      7.69 o 
  -2  -4   2      367.50      386.23      4.66 o 
  -1  -4   2      616.68      626.68     10.85 o 
   0  -4   2     3082.02     3117.11     39.17 o 
   1  -4   2        3.75        8.89      2.80 o 
   2  -4   2      154.73      147.82      7.94 o 
   3  -4   2      124.81      108.20      3.85 o 
   4  -4   2      222.38      243.93      5.43 o 
   5  -4   2       14.47       12.18      4.43 o 
   6  -4   2        0.48       -1.52      4.62 o 
  -9  -3   2       82.84       96.47      7.84 o 
  -8  -3   2       56.44       64.98      4.04 o 
  -7  -3   2      226.44      239.10      5.73 o 
  -6  -3   2      304.33      314.64      5.99 o 
  -5  -3   2      474.19      444.77      5.12 o 
  -4  -3   2      513.12      518.04      5.40 o 
  -3  -3   2       24.12       38.54      2.28 o 
  -2  -3   2      821.44      733.35      7.94 o 
  -1  -3   2      111.28      120.11      3.13 o 
   0  -3   2      900.46      907.45     13.51 o 
   1  -3   2      345.21      324.40      6.98 o 
   2  -3   2       20.76       21.56      1.82 o 
   3  -3   2      779.66      775.62      9.26 o 
   4  -3   2       77.54       86.17      5.74 o 
   5  -3   2       91.74       88.81      6.37 o 
   6  -3   2       41.38       34.85      5.51 o 
   7  -3   2        7.13        7.54      5.34 o 
  -8  -2   2       33.25       49.90      6.00 o 
  -7  -2   2        5.71        6.06      3.28 o 
  -6  -2   2     1369.65     1333.46     14.73 o 
  -5  -2   2      427.17      393.31      7.30 o 
  -4  -2   2      322.16      324.08      3.78 o 
  -3  -2   2     2555.43     2422.95     17.66 o 
  -2  -2   2     1494.99     1442.59     11.08 o 
  -1  -2   2     9370.85     9244.24     62.94 o 
   0  -2   2      348.87      393.88      6.86 o 
   1  -2   2     2696.60     2546.98     31.21 o 
   2  -2   2       28.10       30.92      1.72 o 
   3  -2   2      131.30      145.39      3.45 o 
   4  -2   2      101.76       97.54      3.26 o 
   5  -2   2        1.22        0.56      3.08 o 
   6  -2   2       71.96       71.91      6.21 o 
   7  -2   2        0.95        1.15      4.60 o 
  -8  -1   2        2.12        2.97      4.34 o 
  -7  -1   2      412.32      393.23     10.76 o 
  -6  -1   2      202.16      212.41      7.44 o 
  -5  -1   2      805.01      772.78     13.82 o 
  -4  -1   2     1857.74     1891.74     17.17 o 
  -3  -1   2      617.31      632.36      8.23 o 
  -2  -1   2     6770.34     6945.67     47.42 o 
  -1  -1   2        0.08        2.17      0.64 o 
   0  -1   2    13985.20    13093.85    148.09 o 
   1  -1   2      125.95      161.39      3.64 o 
   2  -1   2     3201.94     3242.19     27.78 o 
   3  -1   2     1243.03     1190.16     11.69 o 
   4  -1   2     1170.13     1189.09     27.15 o 
   5  -1   2      458.69      444.11     10.27 o 
   6  -1   2       60.01       71.35      5.98 o 
   7  -1   2       37.47       45.18      5.63 o 
   8  -1   2       24.94       30.88      5.95 o 
  -8   0   2       10.97        3.52      4.81 o 
  -7   0   2        0.98        0.93      3.87 o 
  -6   0   2      137.16      127.90      6.56 o 
  -5   0   2      455.34      479.73     10.43 o 
  -4   0   2      330.99      339.82      4.51 o 
  -3   0   2      539.85      514.70      5.72 o 
  -2   0   2      193.22      192.48      2.78 o 
  -1   0   2    10724.15    10248.83     70.69 o 
   0   0   2      206.88      199.71      4.21 o 
   1   0   2      126.45      109.65      2.38 o 
   2   0   2     6827.66     6423.95     68.03 o 
   3   0   2     3585.10     3492.36     37.59 o 
   4   0   2     1339.36     1326.61     12.66 o 
   5   0   2      223.37      234.96      7.31 o 
   6   0   2      524.19      510.56     11.79 o 
   7   0   2        5.77        8.10      4.06 o 
   8   0   2        7.88       11.78      5.02 o 
  -8   1   2       22.95       23.59      5.60 o 
  -7   1   2        8.39        7.24      4.27 o 
  -6   1   2      188.88      161.21      7.31 o 
  -5   1   2       50.56       63.84      4.97 o 
  -4   1   2        1.11        0.29      1.13 o 
  -3   1   2      425.91      395.80      5.62 o 
  -2   1   2       27.41       34.85      1.49 o 
  -1   1   2     4211.32     4506.33     37.44 o 
   0   1   2     2288.26     2200.91     31.90 o 
   1   1   2      119.68      116.47      2.31 o 
   2   1   2      786.89      754.21      7.12 o 
   3   1   2      218.72      249.47      3.13 o 
   4   1   2      329.72      354.34      4.25 o 
   5   1   2     1872.61     1902.89     26.91 o 
   6   1   2        0.35       -3.71      2.71 o 
   7   1   2      302.33      290.12      9.34 o 
   8   1   2        0.97        0.14      4.09 o 
  -7   2   2      236.06      213.61      9.17 o 
  -6   2   2      167.63      183.33      7.91 o 
  -5   2   2      168.50      146.65      6.77 o 
  -4   2   2      313.05      309.45      4.77 o 
  -3   2   2      653.33      644.43      7.24 o 
  -2   2   2     1280.24     1335.22     12.46 o 
  -1   2   2     5058.82     5002.28     41.47 o 
   0   2   2      266.48      282.60      2.87 o 
   1   2   2      820.51      848.91     15.38 o 
   2   2   2     1668.28     1644.68     14.24 o 
   3   2   2      661.87      653.60      6.38 o 
   4   2   2      335.66      327.50      6.81 o 
   5   2   2       39.78       51.70      3.97 o 
   6   2   2      155.79      156.96      6.35 o 
   7   2   2       53.81       54.34      5.06 o 
   8   2   2      238.13      231.25      8.85 o 
   9   2   2       30.44       26.54      5.60 o 
  -7   3   2       27.92       47.77      6.23 o 
  -6   3   2       88.80       94.03      6.74 o 
  -5   3   2      152.67      163.15      7.31 o 
  -4   3   2      327.46      296.08      5.05 o 
  -3   3   2      185.26      189.18      6.86 o 
  -2   3   2      680.61      722.08      7.87 o 
  -1   3   2     1351.10     1297.01     12.11 o 
   0   3   2       80.80       94.17      1.72 o 
   1   3   2     1520.09     1459.75     13.38 o 
   2   3   2      240.13      225.84      2.42 o 
   3   3   2      554.93      583.46      5.04 o 
   4   3   2     1586.46     1691.52     19.05 o 
   5   3   2        6.72        9.06      2.20 o 
   6   3   2       94.87       93.68      5.35 o 
   7   3   2       29.34       30.20      4.16 o 
   8   3   2      101.06       84.47      6.47 o 
   9   3   2       38.57       50.13      6.11 o 
  -7   4   2       50.46       52.00      6.84 o 
  -6   4   2       29.25       37.51      5.79 o 
  -5   4   2       51.32       45.74      5.18 o 
  -4   4   2       90.82       92.78      3.39 o 
  -3   4   2      380.57      364.44      5.96 o 
  -2   4   2     5928.24     5898.49     49.64 o 
  -1   4   2       91.48      103.39      2.63 o 
   0   4   2     1667.12     1637.83     12.49 o 
   1   4   2       74.64       76.80      2.24 o 
   2   4   2     1906.11     1941.70     22.54 o 
   3   4   2     1824.80     1909.57     14.07 o 
   4   4   2      697.35      848.53      7.16 o 
   5   4   2     1420.63     1411.01     14.46 o 
   6   4   2       64.40       56.19      4.79 o 
   7   4   2       79.84       88.50      5.74 o 
   8   4   2       35.11       24.16      4.50 o 
   9   4   2       27.55       26.21      4.42 o 
  -6   5   2        0.42       -3.88      4.58 o 
  -5   5   2       11.33       15.43      4.64 o 
  -4   5   2        2.68        1.72      2.06 o 
  -3   5   2      151.26      162.42      4.25 o 
  -2   5   2      682.83      706.77     12.20 o 
  -1   5   2     1160.10     1185.69     12.01 o 
   0   5   2       12.95       18.18      1.40 o 
   1   5   2      962.51      907.33     13.88 o 
   2   5   2     1102.11     1117.99     11.70 o 
   3   5   2      734.09      752.73      7.50 o 
   4   5   2     1099.50     1039.13      9.28 o 
   5   5   2       17.22       12.28      1.28 o 
   6   5   2     1278.37     1280.70     14.05 o 
   7   5   2       97.28       96.75      4.10 o 
   8   5   2      294.93      308.27      6.72 o 
   9   5   2      106.03      104.17      5.10 o 
  -5   6   2        3.03        0.30      4.55 o 
  -4   6   2      102.59       82.70      4.13 o 
  -3   6   2       26.07       45.32      4.11 o 
  -2   6   2       89.21       92.46      3.45 o 
  -1   6   2       34.42       38.02      2.27 o 
   0   6   2       37.70       37.12      2.03 o 
   1   6   2      754.79      772.02      9.71 o 
   2   6   2     1565.95     1618.28     16.57 o 
   3   6   2     2378.08     2308.63     24.10 o 
   4   6   2       65.31       65.29      2.84 o 
   5   6   2     1765.63     1841.09     39.32 o 
   6   6   2       24.75       20.70      3.62 o 
   7   6   2      516.38      512.91     12.21 o 
   8   6   2      191.88      212.30      8.54 o 
   9   6   2      159.62      177.31      8.56 o 
  -3   7   2        8.69        6.67      3.55 o 
  -2   7   2       19.05       18.14      3.36 o 
  -1   7   2        3.45        7.17      3.15 o 
   0   7   2        4.13        3.06      2.64 o 
   1   7   2       63.46       78.48     15.43 o 
   2   7   2      204.37      206.59      5.08 o 
   3   7   2        7.16       13.16      2.90 o 
   4   7   2     1229.85     1206.86     17.58 o 
   5   7   2       28.83       27.11      3.88 o 
   6   7   2      334.59      333.01      9.71 o 
   7   7   2      114.03      127.08      6.91 o 
   8   7   2      345.39      309.77     10.29 o 
   9   7   2      227.86      240.24      9.87 o 
  -3   8   2       34.94       36.22      5.28 o 
  -2   8   2       14.74       15.01      4.16 o 
  -1   8   2       97.21       99.10      5.93 o 
   0   8   2       26.32       34.54      4.34 o 
   1   8   2      426.51      449.03     10.73 o 
   2   8   2      104.77      101.45      4.40 o 
   3   8   2       28.64       28.35      2.82 o 
   4   8   2      223.84      219.79      6.81 o 
   5   8   2        4.08        2.68      2.29 o 
   6   8   2       16.54       19.79      4.55 o 
   7   8   2      242.28      229.64      9.22 o 
   8   8   2        7.27       -1.85      4.27 o 
  -2   9   2       62.22       69.67      6.11 o 
  -1   9   2        8.95        8.22      3.73 o 
   0   9   2      143.06      142.18      6.65 o 
   1   9   2      395.52      392.08     10.59 o 
   2   9   2      248.81      247.01      6.27 o 
   3   9   2      548.56      538.83      9.26 o 
   4   9   2        7.18        9.71      2.81 o 
   5   9   2      717.78      709.86     10.68 o 
   6   9   2       45.34       39.42      5.62 o 
   7   9   2      152.80      157.41      8.77 o 
   8   9   2      176.23      177.99      9.41 o 
  -1  10   2       13.83       22.38      5.23 o 
   0  10   2       47.33       42.43      5.62 o 
   1  10   2      103.68      104.94      6.93 o 
   2  10   2      298.23      308.08      9.73 o 
   3  10   2       53.53       54.25      4.23 o 
   4  10   2      206.86      210.61      6.43 o 
   5  10   2        6.93        3.54      4.53 o 
   6  10   2      419.10      411.95     12.91 o 
   7  10   2      130.00      132.80      8.94 o 
   1  11   2        6.93       -5.00      4.51 o 
   2  11   2       17.20       16.06      4.58 o 
   3  11   2       30.02       30.59      4.18 o 
   4  11   2       75.28       74.47      5.04 o 
   5  11   2      295.08      316.06      8.10 o 
   6  11   2        7.04        8.52      5.67 o 
  -6  -9   3       40.94       50.93      7.75 o 
  -5  -9   3      119.52      136.03      6.31 o 
  -4  -9   3      121.78      125.68      8.17 o 
  -3  -9   3      171.20      173.32      8.33 o 
  -2  -9   3       98.96      112.03      7.86 o 
  -1  -9   3      340.08      334.65     11.46 o 
   0  -9   3        0.45       -0.03      4.50 o 
  -7  -8   3       12.81        1.80      5.21 o 
  -6  -8   3        2.95        4.76      5.60 o 
  -5  -8   3       91.50       88.01      5.28 o 
  -4  -8   3        9.19       10.01      3.38 o 
  -3  -8   3       13.07       18.06      4.99 o 
  -2  -8   3      246.15      239.86      9.43 o 
  -1  -8   3       10.08        6.07      4.06 o 
   0  -8   3      166.20      166.60      8.35 o 
   1  -8   3       13.16       15.12      5.25 o 
   2  -8   3       19.36       13.35      5.35 o 
  -7  -7   3      149.28      140.81      8.45 o 
  -6  -7   3       55.74       56.53      6.40 o 
  -5  -7   3       92.45      100.40      4.99 o 
  -4  -7   3      403.84      396.63      8.09 o 
  -3  -7   3      263.30      250.20      6.60 o 
  -2  -7   3       33.29       41.69      5.11 o 
  -1  -7   3       38.87       40.85      5.18 o 
   0  -7   3        1.23        2.83      4.22 o 
   1  -7   3       11.78        9.33      4.41 o 
   2  -7   3        0.42       -6.06      4.04 o 
   3  -7   3       81.41       89.93      6.96 o 
  -7  -6   3       19.54       29.03      5.35 o 
  -6  -6   3      137.69      133.13      7.61 o 
  -5  -6   3      372.22      374.80      8.68 o 
  -4  -6   3      465.18      456.29      7.18 o 
  -3  -6   3      843.97      839.60     11.55 o 
  -2  -6   3       30.78       32.11      4.32 o 
  -1  -6   3      210.27      211.04      7.42 o 
   0  -6   3       25.01       22.87      3.90 o 
   1  -6   3       31.37       32.36      2.93 o 
   2  -6   3       39.56       47.71      3.46 o 
   3  -6   3        2.19        2.65      2.78 o 
   4  -6   3        0.67       -2.96      4.20 o 
  -8  -5   3        2.17        4.60      4.65 o 
  -7  -5   3      233.75      248.91     11.02 o 
  -6  -5   3        7.54        6.42      4.93 o 
  -5  -5   3      957.74      946.08     10.25 o 
  -4  -5   3      500.00      476.85      6.02 o 
  -3  -5   3      133.18      133.91      4.44 o 
  -2  -5   3     1139.73     1122.57     20.27 o 
  -1  -5   3       41.22       42.99      3.74 o 
   0  -5   3      753.58      729.48     13.47 o 
   1  -5   3       95.33       89.77      5.70 o 
   2  -5   3      576.99      601.55     10.46 o 
   3  -5   3       10.01       12.25      4.37 o 
   4  -5   3       22.07       15.20      4.58 o 
   5  -5   3        4.35        1.85      4.46 o 
  -8  -4   3      117.78      128.90      8.08 o 
  -7  -4   3       53.54       56.71      3.73 o 
  -6  -4   3      530.47      539.30      8.44 o 
  -5  -4   3      417.60      420.59      5.48 o 
  -4  -4   3      687.51      699.11      7.28 o 
  -3  -4   3      962.12      971.22      9.07 o 
  -2  -4   3       14.76       19.35      1.66 o 
  -1  -4   3      964.03      904.63     14.52 o 
   0  -4   3      393.19      451.27      9.31 o 
   1  -4   3     1503.55     1532.84     22.20 o 
   2  -4   3       67.53       63.43      3.32 o 
   3  -4   3      132.95      137.64      6.87 o 
   4  -4   3      229.94      213.24      5.35 o 
   5  -4   3       27.76       37.49      5.46 o 
   6  -4   3       37.51       37.07      6.30 o 
  -8  -3   3        0.75       -0.59      4.23 o 
  -7  -3   3       88.00       86.20      6.33 o 
  -6  -3   3       14.60       16.60      2.50 o 
  -5  -3   3      372.25      375.42      4.83 o 
  -4  -3   3      143.21      155.70      3.06 o 
  -3  -3   3       16.28       18.48      2.00 o 
  -2  -3   3      877.75      811.50      7.59 o 
  -1  -3   3      194.60      220.37      5.55 o 
   0  -3   3      766.83      717.98     11.74 o 
   1  -3   3      621.60      640.38     11.02 o 
   2  -3   3      879.93      843.38      9.84 o 
   3  -3   3     1145.44     1157.36     12.79 o 
   4  -3   3        3.57        8.65      4.26 o 
   5  -3   3      196.61      197.99      8.26 o 
   6  -3   3        1.19        3.43      4.51 o 
   7  -3   3       82.08       89.41      8.00 o 
  -8  -2   3       16.60       13.79      5.09 o 
  -7  -2   3      386.76      397.45     11.16 o 
  -6  -2   3       74.51       71.41      3.58 o 
  -5  -2   3       25.38       18.14      1.61 o 
  -4  -2   3      191.49      202.66      3.45 o 
  -3  -2   3      171.60      189.67     13.74 o 
  -2  -2   3      314.32      351.39      4.06 o 
  -1  -2   3      600.93      589.98     13.45 o 
   0  -2   3      612.93      667.05     10.39 o 
   1  -2   3      573.84      540.20      9.17 o 
   2  -2   3      615.59      630.01     10.50 o 
   3  -2   3       49.83       40.66      2.92 o 
   4  -2   3      207.05      219.21      4.98 o 
   5  -2   3        5.78        3.20      3.55 o 
   6  -2   3      219.64      235.76      9.19 o 
   7  -2   3        0.46       -6.07      4.76 o 
  -8  -1   3       73.43       80.24      6.91 o 
  -7  -1   3       21.68       23.46      4.79 o 
  -6  -1   3      131.53      108.72      3.74 o 
  -5  -1   3      408.39      423.11      6.34 o 
  -4  -1   3      113.71      100.74      2.56 o 
  -3  -1   3      786.08      699.35      5.05 o 
  -2  -1   3      578.64      564.50      5.20 o 
  -1  -1   3        9.24       12.13      1.04 o 
   0  -1   3      206.03      242.78      4.79 o 
   1  -1   3      580.21      636.66      9.57 o 
   2  -1   3     1201.04     1214.16     16.27 o 
   3  -1   3      459.61      551.42      6.81 o 
   4  -1   3       63.33       75.74      3.08 o 
   5  -1   3       87.18       90.77      5.65 o 
   6  -1   3        3.24        5.00      3.74 o 
   7  -1   3      245.01      245.84      9.82 o 
   8  -1   3       61.92       50.90      6.58 o 
  -8   0   3        4.35       -0.96      4.64 o 
  -7   0   3       87.96       82.46      6.72 o 
  -6   0   3      195.20      226.70      8.47 o 
  -5   0   3      226.68      200.16      7.12 o 
  -4   0   3     1132.97     1088.94     11.06 o 
  -3   0   3      190.27      170.77      2.39 o 
  -2   0   3     3197.90     3328.66     31.97 o 
  -1   0   3      233.52      270.21      4.79 o 
   0   0   3     3115.09     3223.41     30.72 o 
   1   0   3     3715.90     3735.23     43.53 o 
   2   0   3      440.52      378.22      6.16 o 
   3   0   3      107.41      104.72      2.52 o 
   4   0   3        6.20        9.81      1.54 o 
   5   0   3      431.13      430.46     10.01 o 
   6   0   3       96.23       97.51      6.09 o 
   7   0   3       20.04       17.44      4.69 o 
   8   0   3        4.46        2.26      4.51 o 
  -8   1   3       14.80       15.05      5.62 o 
  -7   1   3       44.06       63.51      6.02 o 
  -6   1   3      151.08      145.95      7.02 o 
  -5   1   3      262.48      254.61      7.96 o 
  -4   1   3        3.66        2.03      1.29 o 
  -3   1   3     1861.30     1916.45     17.53 o 
  -2   1   3       55.06       46.28      1.82 o 
  -1   1   3     1257.38     1222.37     11.41 o 
   0   1   3     7496.51     7492.80     88.52 o 
   1   1   3     9948.11     8981.45    101.92 o 
   2   1   3     1888.62     1872.94     19.33 o 
   3   1   3      234.98      214.67      3.16 o 
   4   1   3     1895.22     1788.80     40.47 o 
   5   1   3        8.27        1.33      2.57 o 
   6   1   3      520.44      492.91     11.34 o 
   7   1   3      241.20      248.19      8.92 o 
   8   1   3      102.94      104.52      7.26 o 
  -7   2   3        1.20        4.48      4.43 o 
  -6   2   3      100.59      107.87      6.88 o 
  -5   2   3       78.78       72.19      5.62 o 
  -4   2   3      325.84      331.02      5.73 o 
  -3   2   3       56.37       64.79      2.37 o 
  -2   2   3      565.55      495.81      5.89 o 
  -1   2   3      324.73      344.78      4.36 o 
   0   2   3     2517.88     2395.05     17.10 o 
   1   2   3     4339.84     4280.01     49.48 o 
   2   2   3     1176.96     1128.97     14.22 o 
   3   2   3     2290.85     2341.04     20.26 o 
   4   2   3      751.18      742.25      5.64 o 
   5   2   3     1228.55     1185.15     18.16 o 
   6   2   3       74.71       79.45      5.56 o 
   7   2   3      230.42      229.15      8.31 o 
   8   2   3       25.02       25.44      4.97 o 
   9   2   3       20.33        9.52      5.34 o 
  -7   3   3        5.97        1.42      4.95 o 
  -6   3   3        5.91        7.56      4.46 o 
  -5   3   3       36.46       37.06      4.72 o 
  -4   3   3       54.40       53.80      2.65 o 
  -3   3   3      197.22      198.01      4.37 o 
  -2   3   3      867.01      865.02     18.12 o 
  -1   3   3     3067.51     3318.73     28.48 o 
   0   3   3       52.34       53.15      1.49 o 
   1   3   3     2035.72     2092.29     18.46 o 
   2   3   3      830.00      954.82      9.24 o 
   3   3   3     1980.21     2142.65     18.57 o 
   4   3   3     2399.06     2465.48     21.37 o 
   5   3   3       13.55       11.83      2.38 o 
   6   3   3     2067.27     2026.83     28.61 o 
   7   3   3       45.79       42.85      4.51 o 
   8   3   3       84.47       90.51      6.53 o 
   9   3   3       26.22       30.69      5.53 o 
  -6   4   3       15.25       13.05      4.85 o 
  -5   4   3       28.48       25.56      4.69 o 
  -4   4   3        0.13        0.52      1.87 o 
  -3   4   3      218.53      216.89      4.38 o 
  -2   4   3      709.66      747.61      8.84 o 
  -1   4   3      217.13      245.71      4.06 o 
   0   4   3     2477.68     2497.40     21.15 o 
   1   4   3       45.94       45.88      1.31 o 
   2   4   3      749.46      788.33      7.12 o 
   3   4   3      735.14      786.99      6.59 o 
   4   4   3       47.04       38.21      1.52 o 
   5   4   3     1134.12     1119.64     16.59 o 
   6   4   3        3.30        5.81      2.59 o 
   7   4   3      814.38      804.88     14.99 o 
   8   4   3       15.79       26.98      4.48 o 
   9   4   3      133.64      129.75      7.86 o 
  -6   5   3       24.42       30.27      5.76 o 
  -5   5   3       23.54       23.87      4.83 o 
  -4   5   3      108.67      129.58      4.17 o 
  -3   5   3      448.66      401.24      7.21 o 
  -2   5   3      148.66      135.97      3.64 o 
  -1   5   3       29.23       30.39      1.97 o 
   0   5   3      630.68      625.59      6.05 o 
   1   5   3      173.04      151.68      5.21 o 
   2   5   3      261.69      266.43      6.22 o 
   3   5   3     1866.07     1949.01     14.51 o 
   4   5   3      212.16      242.02      3.18 o 
   5   5   3       64.29       70.34      2.26 o 
   6   5   3      328.80      330.68      5.87 o 
   7   5   3       45.59       47.43      3.09 o 
   8   5   3       49.73       50.35      3.59 o 
   9   5   3       47.71       56.73      4.14 o 
  -5   6   3       61.45       84.23      6.91 o 
  -4   6   3       58.55       45.82      3.30 o 
  -3   6   3     1557.37     1505.46     16.11 o 
  -2   6   3       18.55       16.86      2.40 o 
  -1   6   3      888.85      889.54     10.14 o 
   0   6   3      171.60      157.97      4.42 o 
   1   6   3     1526.17     1524.41     15.74 o 
   2   6   3     1443.98     1431.85     14.79 o 
   3   6   3      184.85      167.77      3.90 o 
   4   6   3     1081.16     1073.63     12.50 o 
   5   6   3       47.07       50.44      2.65 o 
   6   6   3      355.01      357.35      9.54 o 
   7   6   3        5.93       -0.44      3.27 o 
   8   6   3       95.57       79.07      6.19 o 
   9   6   3       18.19       12.07      4.78 o 
  -3   7   3       59.75       57.16      4.92 o 
  -2   7   3       74.96       82.01      5.20 o 
  -1   7   3      143.97      143.03      5.76 o 
   0   7   3      846.17      749.63     13.38 o 
   1   7   3      448.30      451.65      7.88 o 
   2   7   3      731.12      738.95     12.22 o 
   3   7   3      545.32      508.43      8.62 o 
   4   7   3      119.76      124.27      6.05 o 
   5   7   3     1465.31     1487.97     15.67 o 
   6   7   3      124.61      141.72      6.70 o 
   7   7   3      674.39      638.42     14.17 o 
   8   7   3       90.08       93.12      6.81 o 
   9   7   3       95.60      103.68      7.58 o 
  -3   8   3       16.12       12.05      4.11 o 
  -2   8   3        8.02       14.66      3.71 o 
  -1   8   3       56.00       60.68      5.14 o 
   0   8   3       45.10       54.34      4.67 o 
   1   8   3      207.45      229.38      5.72 o 
   2   8   3      565.44      546.58      8.56 o 
   3   8   3      269.57      281.05     14.53 o 
   4   8   3      349.11      353.18      6.69 o 
   5   8   3      317.47      309.78      6.30 o 
   6   8   3      770.53      780.55     16.34 o 
   7   8   3       61.84       83.41      6.54 o 
   8   8   3      203.53      210.50      9.15 o 
  -3   9   3       15.76        9.83      4.78 o 
  -2   9   3        1.18       -6.19      4.13 o 
  -1   9   3       31.21       27.33      4.37 o 
   0   9   3        1.43        0.24      3.73 o 
   1   9   3       26.58       24.34      4.37 o 
   2   9   3       45.90       50.53      3.70 o 
   3   9   3       25.37       29.28      4.86 o 
   4   9   3       28.02       26.49      5.28 o 
   5   9   3      350.72      355.22      7.31 o 
   6   9   3        2.69        5.35      4.32 o 
   7   9   3      137.03      138.36      8.05 o 
   8   9   3      213.50      226.53     10.10 o 
  -1  10   3        1.15       -5.39      4.32 o 
   0  10   3       70.77       75.06      6.30 o 
   1  10   3       10.41        8.75      4.44 o 
   2  10   3        8.40       10.19      3.22 o 
   3  10   3       40.29       40.85      3.93 o 
   4  10   3        1.55       -0.21      2.92 o 
   5  10   3       26.59       30.51      3.51 o 
   6  10   3       71.74       82.53      7.21 o 
   7  10   3        1.15        1.99      4.92 o 
   0  11   3       27.88       25.39      5.67 o 
   1  11   3       35.49       38.32      5.27 o 
   2  11   3      123.19      118.87      7.75 o 
   3  11   3        2.27        4.25      3.31 o 
   4  11   3      170.37      161.20      9.14 o 
   5  11   3       28.60       25.59      5.28 o 
   6  11   3       55.96       62.97      7.30 o 
  -4  -9   4       71.49       71.88      7.19 o 
  -3  -9   4        2.47       10.95      5.53 o 
  -2  -9   4       78.06       72.22      7.16 o 
  -1  -9   4       13.34        3.59      5.42 o 
  -6  -8   4      249.98      266.56     11.95 o 
  -5  -8   4      150.25      151.11      6.51 o 
  -4  -8   4       22.14       22.34      5.55 o 
  -3  -8   4      177.13      189.75      9.01 o 
  -2  -8   4       86.95       83.88      7.10 o 
  -1  -8   4       43.27       40.99      5.56 o 
   0  -8   4       47.65       44.42      6.16 o 
   1  -8   4       17.23       13.33      5.55 o 
  -6  -7   4       48.15       50.79      6.63 o 
  -5  -7   4       65.97       69.51      4.83 o 
  -4  -7   4      430.66      429.64      8.70 o 
  -3  -7   4      201.22      207.44      8.57 o 
  -2  -7   4      508.94      471.65     12.26 o 
  -1  -7   4        0.63        6.28      4.44 o 
   0  -7   4      285.27      278.40      9.94 o 
   1  -7   4       32.64       28.45      5.00 o 
   2  -7   4       91.98       92.56      7.44 o 
   3  -7   4      181.44      194.07      9.29 o 
  -6  -6   4       90.67       94.08      7.12 o 
  -5  -6   4       25.72       25.28      2.57 o 
  -4  -6   4        3.72        3.43      2.08 o 
  -3  -6   4      570.13      543.56     12.32 o 
  -2  -6   4        1.57       -1.54      3.59 o 
  -1  -6   4      795.95      777.64     15.19 o 
   0  -6   4       21.83       20.14      3.97 o 
   1  -6   4       82.94       83.72      5.97 o 
   2  -6   4       62.78       68.64      4.30 o 
   3  -6   4       18.14       22.78      3.42 o 
   4  -6   4       37.76       42.32      6.07 o 
  -8  -5   4       48.59       66.78      6.58 o 
  -7  -5   4       46.48       42.27      5.25 o 
  -6  -5   4      148.84      155.40      5.19 o 
  -5  -5   4      104.45      104.36      3.44 o 
  -4  -5   4        5.81        5.77      2.42 o 
  -3  -5   4       69.53       62.50      2.86 o 
  -2  -5   4      201.37      214.86      7.35 o 
  -1  -5   4        7.17        4.18      3.31 o 
   0  -5   4      308.44      294.53      8.43 o 
   1  -5   4       28.28       32.79      4.44 o 
   2  -5   4      364.08      375.44      7.13 o 
   3  -5   4       52.44       55.83      5.49 o 
   4  -5   4       27.17       25.67      5.07 o 
   5  -5   4       34.53       34.07      6.00 o 
  -8  -4   4       16.80        9.33      5.04 o 
  -7  -4   4      199.85      199.60      8.85 o 
  -6  -4   4       86.58       93.68      4.30 o 
  -5  -4   4       72.85       73.65      3.03 o 
  -4  -4   4      910.87      906.62      9.09 o 
  -3  -4   4       94.12       91.80      3.01 o 
  -2  -4   4      493.01      510.88     10.41 o 
  -1  -4   4        6.07        4.43      2.82 o 
   0  -4   4      157.00      144.26      5.65 o 
   1  -4   4        5.87        6.37      3.20 o 
   2  -4   4      160.99      158.58      4.62 o 
   3  -4   4      232.56      228.29      5.58 o 
   4  -4   4        2.67        5.14      2.79 o 
   5  -4   4        9.42       10.31      4.83 o 
   6  -4   4       16.98       12.96      5.30 o 
  -8  -3   4      115.67      111.38      8.24 o 
  -7  -3   4        3.13        1.96      4.08 o 
  -6  -3   4      593.20      610.64     13.49 o 
  -5  -3   4      551.34      525.77      9.60 o 
  -4  -3   4      105.02      103.97      2.84 o 
  -3  -3   4     2310.26     2307.09     18.03 o 
  -2  -3   4      269.28      281.37      4.07 o 
  -1  -3   4     4260.99     4023.39     49.04 o 
   0  -3   4       16.08       15.26      2.52 o 
   1  -3   4      598.09      618.88     11.44 o 
   2  -3   4       68.06       61.57      4.02 o 
   3  -3   4      167.27      153.98      4.40 o 
   4  -3   4       17.76       27.61      2.93 o 
   5  -3   4       13.58       15.47      4.58 o 
   6  -3   4        3.63        8.47      4.92 o 
  -8  -2   4       60.19       71.86      6.81 o 
  -7  -2   4      403.26      395.47     11.30 o 
  -6  -2   4      244.74      249.60      8.59 o 
  -5  -2   4       58.19       61.74      2.55 o 
  -4  -2   4     1623.72     1624.02     27.97 o 
  -3  -2   4       68.16       61.56      2.17 o 
  -2  -2   4     3173.94     3064.93     55.93 o 
  -1  -2   4      598.63      688.98     13.14 o 
   0  -2   4     2762.24     2921.31     36.25 o 
   1  -2   4      497.62      512.28      9.33 o 
   2  -2   4     2082.84     2051.78     27.08 o 
   3  -2   4      889.22      938.37     10.89 o 
   4  -2   4      239.14      254.69      5.38 o 
   5  -2   4      274.28      257.30      8.99 o 
   6  -2   4       42.07       44.81      5.83 o 
   7  -2   4       57.99       62.74      7.05 o 
  -8  -1   4       13.83        6.70      5.16 o 
  -7  -1   4        3.07        3.17      4.09 o 
  -6  -1   4       36.81       37.69      4.76 o 
  -5  -1   4      104.97      102.04      3.48 o 
  -4  -1   4       22.39       23.45      2.62 o 
  -3  -1   4      102.71       95.63      2.20 o 
  -2  -1   4       97.33      124.98      2.39 o 
  -1  -1   4     1419.23     1381.57     13.33 o 
   0  -1   4      886.82      951.38     13.56 o 
   1  -1   4      719.38      724.44     11.18 o 
   2  -1   4     2998.63     3195.11     38.89 o 
   3  -1   4      137.88      135.50      3.45 o 
   4  -1   4      943.80      869.05     10.18 o 
   5  -1   4        0.18       -3.18      3.03 o 
   6  -1   4      193.03      210.76      8.56 o 
   7  -1   4       77.18       71.07      6.74 o 
  -8   0   4      185.43      168.35      9.17 o 
  -7   0   4       62.44       68.67      6.28 o 
  -6   0   4       26.77       30.48      4.71 o 
  -5   0   4      146.20      149.02      6.63 o 
  -4   0   4      103.49      100.37      1.79 o 
  -3   0   4      484.80      526.97      5.11 o 
  -2   0   4     1147.80     1104.48      6.60 o 
  -1   0   4       54.89       64.25      2.21 o 
   0   0   4      103.50      159.14      4.51 o 
   1   0   4       96.77      116.71      2.22 o 
   2   0   4      372.98      354.76      6.46 o 
   3   0   4       31.10       29.58      1.83 o 
   4   0   4       85.72       88.02      5.07 o 
   5   0   4      332.34      319.57      8.92 o 
   6   0   4        3.98        4.41      3.76 o 
   7   0   4       98.16      101.74      7.07 o 
   8   0   4       51.27       41.83      6.33 o 
  -7   1   4       62.52       61.88      6.26 o 
  -6   1   4       79.16       81.92      6.26 o 
  -5   1   4       54.43       58.54      4.90 o 
  -4   1   4      274.95      253.63      4.46 o 
  -3   1   4       39.19       37.96      3.95 o 
  -2   1   4      711.41      681.58      7.68 o 
  -1   1   4      344.63      346.02      4.63 o 
   0   1   4     2344.36     2474.57     21.67 o 
   1   1   4      638.36      659.18      9.59 o 
   2   1   4       25.95       39.80      1.42 o 
   3   1   4      551.21      551.45      8.40 o 
   4   1   4       83.86       88.71      2.59 o 
   5   1   4       43.07       44.65      3.99 o 
   6   1   4      191.59      204.65      7.84 o 
   7   1   4      195.57      183.73      8.19 o 
   8   1   4        5.16       11.11      4.86 o 
  -7   2   4       12.57       18.51      5.21 o 
  -6   2   4       40.16       32.95      5.16 o 
  -5   2   4       69.38       67.78      5.48 o 
  -4   2   4      185.88      171.72      3.82 o 
  -3   2   4      855.63      867.13      9.85 o 
  -2   2   4      455.66      493.90      6.17 o 
  -1   2   4     2384.58     2480.55     41.36 o 
   0   2   4       56.74       53.34      1.31 o 
   1   2   4       24.99       42.99      2.08 o 
   2   2   4      800.16      827.87     11.37 o 
   3   2   4      128.78      127.62      3.29 o 
   4   2   4      695.39      635.97      5.27 o 
   5   2   4      112.36      120.22      5.25 o 
   6   2   4       27.76       30.43      3.94 o 
   7   2   4        3.67       -1.03      3.64 o 
   8   2   4        3.20       -0.59      4.04 o 
  -7   3   4       58.89       71.14      7.33 o 
  -6   3   4        6.67        9.05      4.85 o 
  -5   3   4       23.42       17.39      4.43 o 
  -4   3   4      184.13      196.90      4.50 o 
  -3   3   4        0.88        0.81      1.46 o 
  -2   3   4     1333.10     1314.52     13.09 o 
  -1   3   4       16.54       15.05      1.44 o 
   0   3   4      759.99      703.21      6.08 o 
   1   3   4      519.38      525.87      5.76 o 
   2   3   4      528.48      505.43      7.87 o 
   3   3   4      815.71      768.91      7.86 o 
   4   3   4      105.28      137.44      2.76 o 
   5   3   4      563.56      542.04     10.39 o 
   6   3   4      191.69      182.66      6.54 o 
   7   3   4       57.79       58.46      5.11 o 
   8   3   4      223.63      213.68      8.71 o 
   9   3   4       10.22        1.73      4.72 o 
  -6   4   4        0.47       -3.80      4.22 o 
  -5   4   4       22.16       27.26      4.79 o 
  -4   4   4       21.74       21.01      4.06 o 
  -3   4   4      371.13      353.78      5.80 o 
  -2   4   4       22.99       25.86      1.97 o 
  -1   4   4      119.81      115.26      3.24 o 
   0   4   4      741.98      744.06      6.63 o 
   1   4   4     1425.33     1510.21     16.65 o 
   2   4   4     1628.42     1554.66     19.83 o 
   3   4   4      257.55      253.28      3.09 o 
   4   4   4     1817.52     1798.78     16.23 o 
   5   4   4      104.64      106.23      2.63 o 
   6   4   4       39.97       41.01      3.80 o 
   7   4   4      386.77      377.66      9.85 o 
   8   4   4      123.94      118.47      6.75 o 
   9   4   4       65.29       71.60      6.54 o 
  -6   5   4        1.40        3.67      4.95 o 
  -5   5   4        0.41       -4.60      3.88 o 
  -4   5   4        1.13       -3.50      2.34 o 
  -3   5   4       11.22        7.86      2.10 o 
  -2   5   4      607.28      623.18      8.09 o 
  -1   5   4        0.88        2.64      1.45 o 
   0   5   4       53.05       51.35      1.92 o 
   1   5   4     1387.46     1344.52     11.87 o 
   2   5   4      900.65      973.95     10.29 o 
   3   5   4     4036.91     4181.11     29.37 o 
   4   5   4       49.59       49.05      1.80 o 
   5   5   4     1842.58     1891.54     14.62 o 
   6   5   4        1.92        3.75      1.87 o 
   7   5   4      439.98      441.26      7.44 o 
   8   5   4      132.42      154.97      5.23 o 
   9   5   4       74.99       83.90      4.94 o 
  -5   6   4       39.93       32.09      5.77 o 
  -4   6   4        0.58       -0.15      2.33 o 
  -3   6   4      274.77      262.91      5.76 o 
  -2   6   4       61.02       58.93      3.19 o 
  -1   6   4        4.77        5.03      3.13 o 
   0   6   4        3.97        6.44      1.54 o 
   1   6   4      242.87      239.23      3.25 o 
   2   6   4      582.11      608.39      7.88 o 
   3   6   4      259.45      288.32      4.93 o 
   4   6   4     1026.12     1095.44     11.80 o 
   5   6   4       27.04       30.01      2.12 o 
   6   6   4     1160.02     1128.22     19.33 o 
   7   6   4      175.14      198.13      7.72 o 
   8   6   4      346.73      350.84     10.69 o 
   9   6   4      182.66      187.04      8.87 o 
  -3   7   4       10.99       11.71      3.67 o 
  -2   7   4       21.81       21.15      3.67 o 
  -1   7   4      155.12      147.70      6.02 o 
   0   7   4       66.33       65.58      4.67 o 
   1   7   4      257.84      266.20      5.46 o 
   2   7   4      384.92      361.08      6.27 o 
   3   7   4        6.69        7.09      1.92 o 
   4   7   4      181.36      195.55      4.62 o 
   5   7   4       78.79       73.21      8.20 o 
   6   7   4       99.60       97.77      5.91 o 
   7   7   4      204.74      218.97      8.38 o 
   8   7   4       91.37      100.41      6.95 o 
   9   7   4       59.52       58.00      6.23 o 
  -3   8   4       19.33       15.99      4.20 o 
  -2   8   4      130.33      138.48      6.77 o 
  -1   8   4       24.49       28.68      4.16 o 
   0   8   4      327.02      308.22      8.70 o 
   1   8   4      682.02      664.11     12.51 o 
   2   8   4       19.80       21.69      3.40 o 
   3   8   4      875.18      846.30     10.94 o 
   4   8   4       24.25       31.48      3.18 o 
   5   8   4      543.48      541.62      8.26 o 
   6   8   4        9.34       12.32      4.04 o 
   7   8   4      125.32      109.32      6.95 o 
   8   8   4       67.40       59.14      6.07 o 
  -3   9   4        8.05        8.80      4.65 o 
  -2   9   4       14.10       18.35      4.78 o 
  -1   9   4       79.94       65.16      5.62 o 
   0   9   4      108.12      105.05      6.30 o 
   1   9   4       83.56       84.93      5.51 o 
   2   9   4      133.74      144.85      5.13 o 
   3   9   4       17.54       15.70      2.88 o 
   4   9   4     1366.13     1346.89     15.87 o 
   5   9   4        2.66        3.53      4.38 o 
   6   9   4      402.15      406.67     11.95 o 
   7   9   4      242.15      225.81      9.57 o 
   8   9   4      125.08      122.46      7.89 o 
  -1  10   4        0.61       -3.24      3.71 o 
   0  10   4       94.63       92.71      6.61 o 
   1  10   4       92.16       92.45      6.63 o 
   2  10   4        6.10       11.30      3.71 o 
   3  10   4      342.02      337.77      7.90 o 
   4  10   4        5.05        3.02      3.31 o 
   5  10   4      202.02      212.19      7.29 o 
   6  10   4       99.74      106.10      7.93 o 
   7  10   4      217.24      223.25     10.15 o 
   0  11   4       13.37        8.80      5.04 o 
   1  11   4        7.69        0.30      4.08 o 
   2  11   4       57.43       77.39      6.89 o 
   3  11   4       14.47       22.51      3.75 o 
   4  11   4       54.89       57.83      4.58 o 
   5  11   4        0.01       -1.20      3.14 o 
   6  11   4      136.45      120.20      8.54 o 
  -5  -8   5       15.46       13.00      5.62 o 
  -4  -8   5       32.68       34.57      6.23 o 
  -3  -8   5        8.44        6.39      5.39 o 
  -2  -8   5       47.58       47.42      6.47 o 
  -1  -8   5        8.61        3.71      5.21 o 
   0  -8   5        1.05       -5.77      5.02 o 
  -5  -7   5      118.86      121.24      5.82 o 
  -4  -7   5       99.25      112.55      7.51 o 
  -3  -7   5       66.17       67.45      6.33 o 
  -2  -7   5      123.46      123.59      7.61 o 
  -1  -7   5      102.51      106.68      6.89 o 
   0  -7   5        4.97        6.77      4.34 o 
   1  -7   5        3.02        7.84      5.30 o 
   2  -7   5        5.71        4.93      5.37 o 
  -5  -6   5      226.26      240.99      5.25 o 
  -4  -6   5       37.39       42.06      2.92 o 
  -3  -6   5       17.76       12.91      4.29 o 
  -2  -6   5      150.17      159.99      7.09 o 
  -1  -6   5        9.49        8.17      4.13 o 
   0  -6   5       48.69       51.23      5.56 o 
   1  -6   5        1.53        2.73      4.43 o 
   2  -6   5      155.52      168.58      5.96 o 
   3  -6   5        1.93       -6.11      5.56 o 
  -7  -5   5       46.02       42.36      5.67 o 
  -6  -5   5      100.91      101.01      6.61 o 
  -5  -5   5      205.50      208.63      4.66 o 
  -4  -5   5      256.56      260.28      4.99 o 
  -3  -5   5      917.92      892.24     16.18 o 
  -2  -5   5       36.83       39.73      4.16 o 
  -1  -5   5      248.50      246.80      8.24 o 
   0  -5   5       48.79       54.06      5.07 o 
   1  -5   5      597.62      589.33     12.89 o 
   2  -5   5      302.35      312.47      6.85 o 
   3  -5   5       10.50       10.73      3.23 o 
   4  -5   5       73.97       77.53      6.96 o 
  -7  -4   5        2.31       -3.48      3.99 o 
  -6  -4   5       23.46       24.55      4.53 o 
  -5  -4   5        3.90        2.87      2.37 o 
  -4  -4   5      612.04      584.26      7.12 o 
  -3  -4   5       20.21       19.43      2.37 o 
  -2  -4   5      712.30      691.82     12.98 o 
  -1  -4   5      117.47      134.02      6.11 o 
   0  -4   5      528.68      524.21     11.44 o 
   1  -4   5      140.50      135.12      6.49 o 
   2  -4   5        5.97        6.30      3.69 o 
   3  -4   5      264.92      275.83      6.39 o 
   4  -4   5        7.14        9.21      3.22 o 
   5  -4   5      106.34      112.66      8.00 o 
  -8  -3   5        3.87        5.93      4.95 o 
  -7  -3   5       31.40       30.79      5.34 o 
  -6  -3   5       52.74       60.26      5.51 o 
  -5  -3   5      110.40      103.95      3.98 o 
  -4  -3   5        3.93        2.73      1.91 o 
  -3  -3   5       42.83       44.91      2.27 o 
  -2  -3   5      153.84      155.97      3.97 o 
  -1  -3   5      148.81      150.59      5.60 o 
   0  -3   5      212.81      222.73      6.63 o 
   1  -3   5     1005.53     1002.47     16.36 o 
   2  -3   5      285.85      314.06      8.19 o 
   3  -3   5        9.66        6.77      2.35 o 
   4  -3   5      254.32      234.69      5.89 o 
   5  -3   5        0.11       -2.13      4.11 o 
   6  -3   5      173.61      153.46      8.99 o 
  -8  -2   5       23.33       22.64      5.72 o 
  -7  -2   5       24.89       21.15      4.99 o 
  -6  -2   5       86.83       77.70      6.56 o 
  -5  -2   5      636.00      645.51     13.57 o 
  -4  -2   5      250.10      255.77      4.08 o 
  -3  -2   5       83.02       85.71      2.61 o 
  -2  -2   5      157.19      177.92      4.06 o 
  -1  -2   5       21.02       17.67      2.71 o 
   0  -2   5      246.98      251.34      6.39 o 
   1  -2   5       38.76       45.47      3.59 o 
   2  -2   5       39.55       42.97      3.66 o 
   3  -2   5      108.82      112.70      3.96 o 
   4  -2   5        4.20        7.99      2.47 o 
   5  -2   5       93.56       89.04      6.58 o 
   6  -2   5       24.02       29.81      5.51 o 
  -8  -1   5        2.38        0.21      4.90 o 
  -7  -1   5       77.55       69.20      6.51 o 
  -6  -1   5      373.67      408.54     11.67 o 
  -5  -1   5       98.41      111.65      3.77 o 
  -4  -1   5      765.78      753.45      9.18 o 
  -3  -1   5        1.60        5.22      1.31 o 
  -2  -1   5     2831.31     2811.30     25.43 o 
  -1  -1   5      218.23      222.99      4.40 o 
   0  -1   5     2525.61     2607.64     32.65 o 
   1  -1   5      330.18      331.54      6.93 o 
   2  -1   5       46.01       38.91      3.04 o 
   3  -1   5      103.35      101.57      4.69 o 
   4  -1   5       60.76       59.33      3.26 o 
   5  -1   5       93.44       92.61      6.23 o 
   6  -1   5        8.78        7.37      4.44 o 
   7  -1   5        9.36       16.20      5.30 o 
  -7   0   5      110.11      118.66      7.59 o 
  -6   0   5       26.62       26.00      4.74 o 
  -5   0   5      312.18      296.11      9.15 o 
  -4   0   5      145.21      145.58      2.72 o 
  -3   0   5     1233.32     1206.06      8.33 o 
  -2   0   5      839.45      864.18      7.33 o 
  -1   0   5     1933.16     1987.10     17.07 o 
   0   0   5     2661.62     2598.90     21.19 o 
   1   0   5     2799.08     2849.72     34.87 o 
   2   0   5     1349.57     1451.18     19.42 o 
   3   0   5      133.57      125.08      4.41 o 
   4   0   5     1485.79     1484.66     15.13 o 
   5   0   5        2.13       -1.01      3.06 o 
   6   0   5      510.10      506.36     12.60 o 
   7   0   5       42.72       41.01      5.76 o 
  -7   1   5        5.91        5.00      4.71 o 
  -6   1   5       13.19       17.41      4.48 o 
  -5   1   5        5.47        9.33      3.73 o 
  -4   1   5      109.59      111.34      3.35 o 
  -3   1   5      165.42      180.81      3.93 o 
  -2   1   5      103.92      101.96      2.94 o 
  -1   1   5     1298.99     1333.10     13.19 o 
   0   1   5     3279.01     3201.15     28.03 o 
   1   1   5     1890.52     2059.78     14.21 o 
   2   1   5      119.88      171.74      2.96 o 
   3   1   5     2130.65     2176.39     27.19 o 
   4   1   5       65.09       47.45      3.18 o 
   5   1   5      919.22      980.06     17.18 o 
   6   1   5      288.74      284.67      9.19 o 
   7   1   5       45.95       48.25      5.51 o 
   8   1   5        2.46       -0.77      5.00 o 
  -7   2   5        0.42        3.74      4.99 o 
  -6   2   5       53.13       50.39      5.90 o 
  -5   2   5        4.72        5.46      3.71 o 
  -4   2   5      200.57      219.05      4.61 o 
  -3   2   5      320.61      306.49      5.13 o 
  -2   2   5        3.37        2.44      1.37 o 
  -1   2   5      914.82      932.16      9.96 o 
   0   2   5        0.81        2.53      1.12 o 
   1   2   5      257.25      256.78      5.28 o 
   2   2   5       99.98       93.82      3.25 o 
   3   2   5      281.42      285.94      4.07 o 
   4   2   5      620.28      624.28      8.08 o 
   5   2   5        3.96        3.24      2.64 o 
   6   2   5      554.23      502.30     11.62 o 
   7   2   5        7.70        6.05      3.81 o 
   8   2   5      146.80      147.90      8.63 o 
  -7   3   5       15.11        7.28      5.30 o 
  -6   3   5        0.28        5.70      4.48 o 
  -5   3   5       44.11       51.74      5.53 o 
  -4   3   5        2.71       -0.14      1.85 o 
  -3   3   5       95.04       89.41      3.13 o 
  -2   3   5       86.00       92.75      3.05 o 
  -1   3   5      323.42      354.86      5.37 o 
   0   3   5     1569.71     1557.70     11.96 o 
   1   3   5      228.96      249.11      3.55 o 
   2   3   5     1172.42     1279.42     17.04 o 
   3   3   5       40.38       44.25      2.61 o 
   4   3   5      204.97      195.46      3.61 o 
   5   3   5     1236.25     1141.44     17.90 o 
   6   3   5      106.53      123.59      6.18 o 
   7   3   5       13.35       18.86      4.01 o 
   8   3   5      116.03      120.01      7.70 o 
  -6   4   5       23.18       30.20      5.67 o 
  -5   4   5       43.49       47.36      5.62 o 
  -4   4   5      221.89      225.02      5.07 o 
  -3   4   5       22.04       25.98      2.46 o 
  -2   4   5      482.07      498.59      6.97 o 
  -1   4   5      115.25      106.14      5.71 o 
   0   4   5       33.91       31.87      1.48 o 
   1   4   5       66.75       64.13      2.10 o 
   2   4   5       50.86       53.41      1.96 o 
   3   4   5      738.93      732.97     11.04 o 
   4   4   5      110.20      125.32      2.91 o 
   5   4   5       12.88        9.22      1.45 o 
   6   4   5       10.19        7.10      2.99 o 
   7   4   5       49.61       45.81      4.65 o 
   8   4   5        4.91        1.38      3.99 o 
   9   4   5       55.89       63.88      6.46 o 
  -6   5   5        3.38        4.65      5.21 o 
  -5   5   5       78.58       90.37      7.21 o 
  -4   5   5       22.36       18.24      2.95 o 
  -3   5   5      359.14      363.90      6.35 o 
  -2   5   5       51.16       54.82      3.02 o 
  -1   5   5     1015.20      974.86     11.46 o 
   0   5   5      251.35      236.11      3.52 o 
   1   5   5     1425.33     1462.84     11.66 o 
   2   5   5      433.13      411.10      5.63 o 
   3   5   5      263.23      268.83      4.39 o 
   4   5   5      330.91      305.61      3.84 o 
   5   5   5      368.32      401.02      4.71 o 
   6   5   5      476.44      448.10      9.43 o 
   7   5   5       28.48       30.64      4.09 o 
   8   5   5       15.18        9.97      4.01 o 
   9   5   5       29.41       33.68      5.46 o 
  -5   6   5        0.08       -3.18      4.51 o 
  -4   6   5       53.42       56.45      4.59 o 
  -3   6   5        1.23       -0.39      2.25 o 
  -2   6   5        8.94       10.91      2.19 o 
  -1   6   5      725.33      725.69      9.10 o 
   0   6   5      868.06      881.33     13.81 o 
   1   6   5      236.12      238.08      3.47 o 
   2   6   5      508.60      546.13      7.27 o 
   3   6   5      969.85      953.21     10.58 o 
   4   6   5        0.20        3.30      1.54 o 
   5   6   5      324.81      322.55      5.29 o 
   6   6   5      128.31      132.87      6.32 o 
   7   6   5      193.70      204.09      7.84 o 
   8   6   5      136.40      138.26      7.33 o 
   9   6   5        6.24        6.47      4.65 o 
  -3   7   5        5.10       -2.45      3.52 o 
  -2   7   5        6.14        5.79      3.27 o 
  -1   7   5       59.84       57.77      4.18 o 
   0   7   5        9.30        8.19      3.03 o 
   1   7   5       40.59       51.50      4.41 o 
   2   7   5     1116.79     1100.81     17.11 o 
   3   7   5        9.86       12.69      2.12 o 
   4   7   5      944.94      970.13     11.25 o 
   5   7   5       26.37       29.62      2.41 o 
   6   7   5      328.06      337.14      9.68 o 
   7   7   5       78.06       90.23      6.26 o 
   8   7   5       81.72       69.36      6.26 o 
   9   7   5      153.02      160.23      8.84 o 
  -3   8   5       13.09        4.71      4.13 o 
  -2   8   5       12.68       12.12      3.97 o 
  -1   8   5       37.30       35.61      3.95 o 
   0   8   5        6.89        3.52      3.27 o 
   1   8   5       66.28       69.95      5.84 o 
   2   8   5        5.54        5.45      2.18 o 
   3   8   5       55.89       53.39      3.14 o 
   4   8   5      163.14      165.86      4.61 o 
   5   8   5      806.02      822.56     10.67 o 
   6   8   5        2.43        1.92      3.55 o 
   7   8   5      154.39      142.81      7.58 o 
   8   8   5      242.47      243.08      9.47 o 
  -2   9   5       15.89       10.90      3.90 o 
  -1   9   5        0.48        2.99      3.39 o 
   0   9   5       20.76       17.36      4.23 o 
   1   9   5      179.10      171.08      6.96 o 
   2   9   5      114.24      122.06      4.88 o 
   3   9   5        7.07        7.47      2.66 o 
   4   9   5      132.72      134.43      4.76 o 
   5   9   5       19.60       20.07      3.32 o 
   6   9   5       51.93       55.88      5.74 o 
   7   9   5       81.76       85.92      6.81 o 
   8   9   5       86.94       81.81      7.12 o 
  -1  10   5       14.25       15.48      4.83 o 
   0  10   5       84.75       75.86      6.51 o 
   1  10   5        0.73       -3.71      3.67 o 
   2  10   5      147.62      147.67      5.58 o 
   3  10   5        4.54       -0.11      3.64 o 
   4  10   5       43.14       51.39      3.89 o 
   5  10   5        3.98        5.72      2.81 o 
   6  10   5       61.36       54.50      6.23 o 
   7  10   5       73.26       60.01      6.67 o 
   0  11   5        7.77        9.24      4.62 o 
   1  11   5        8.69        6.28      4.86 o 
   2  11   5        2.41       -1.85      4.62 o 
   3  11   5      154.16      171.97      6.37 o 
   4  11   5       22.04       18.35      3.53 o 
   5  11   5      166.99      165.31      6.37 o 
   6  11   5       85.66       91.73      8.00 o 
  -2  -8   6      128.77      130.00      9.03 o 
  -5  -7   6       32.83       23.55      5.81 o 
  -4  -7   6        4.78        1.82      4.62 o 
  -3  -7   6       61.54       71.72      6.82 o 
  -2  -7   6        2.40       -1.77      4.09 o 
  -1  -7   6       55.11       58.32      6.74 o 
   0  -7   6       50.64       58.16      6.70 o 
   1  -7   6        7.83       14.42      5.79 o 
  -5  -6   6        6.59        7.75      3.05 o 
  -4  -6   6        6.62        8.38      4.43 o 
  -3  -6   6      253.12      233.86      8.99 o 
  -2  -6   6       14.64       16.80      4.22 o 
  -1  -6   6        1.51       -1.57      4.43 o 
   0  -6   6        9.62        8.85      4.27 o 
   1  -6   6        0.08       -6.67      4.44 o 
   2  -6   6      145.37      148.45      6.07 o 
  -7  -5   6       85.53       83.98      7.05 o 
  -6  -5   6       34.03       34.29      5.37 o 
  -5  -5   6        6.79       12.87      3.07 o 
  -4  -5   6      278.57      271.86      6.31 o 
  -3  -5   6        9.56        1.87      3.85 o 
  -2  -5   6      161.08      147.60      6.75 o 
  -1  -5   6       39.73       39.94      4.55 o 
   0  -5   6        2.84        1.26      4.01 o 
   1  -5   6       10.57       12.53      4.57 o 
   2  -5   6       67.67       76.53      6.16 o 
   3  -5   6        4.00        0.54      3.56 o 
   4  -5   6       13.62       10.57      5.44 o 
  -7  -4   6       67.82       76.48      6.84 o 
  -6  -4   6       72.37       85.63      6.63 o 
  -5  -4   6      129.74      131.97      5.27 o 
  -4  -4   6      201.39      208.24      5.39 o 
  -3  -4   6      254.36      266.57      5.82 o 
  -2  -4   6       22.70       21.24      3.87 o 
  -1  -4   6      283.44      274.48      8.14 o 
   0  -4   6       70.89       56.99      4.88 o 
   1  -4   6      301.69      306.69      9.34 o 
   2  -4   6      110.33      112.62      6.68 o 
   3  -4   6      178.65      179.66      5.72 o 
   4  -4   6       24.98       21.54      5.49 o 
   5  -4   6        1.77        4.60      5.42 o 
  -7  -3   6       48.52       63.32      6.49 o 
  -6  -3   6      144.50      125.57      7.40 o 
  -5  -3   6      160.44      154.43      4.68 o 
  -4  -3   6      827.12      822.53     17.82 o 
  -3  -3   6       64.69       84.19      3.65 o 
  -2  -3   6      840.03      796.45     14.03 o 
  -1  -3   6       24.76       36.18      3.64 o 
   0  -3   6      716.03      683.04     13.02 o 
   1  -3   6     1057.32     1092.80     18.13 o 
   2  -3   6      281.60      280.12      8.56 o 
   3  -3   6      178.71      182.91      6.42 o 
   4  -3   6       43.46       44.87      3.73 o 
   5  -3   6       24.19       27.75      5.84 o 
  -7  -2   6        0.70        0.59      4.53 o 
  -6  -2   6       32.53       30.08      5.07 o 
  -5  -2   6      295.94      275.91      7.85 o 
  -4  -2   6        0.98        0.46      2.12 o 
  -3  -2   6      530.53      506.07      7.46 o 
  -2  -2   6      104.00       98.15      6.77 o 
  -1  -2   6      318.80      346.11      8.24 o 
   1  -2   6       38.08       34.82      3.74 o 
   2  -2   6      581.24      582.38     11.53 o 
   3  -2   6        8.21        8.31      3.39 o 
   4  -2   6      364.96      361.93      8.88 o 
   5  -2   6       10.25        4.88      4.50 o 
   6  -2   6       60.34       65.14      7.00 o 
  -7  -1   6        6.40        4.60      4.85 o 
  -6  -1   6       80.62       80.82      6.81 o 
  -5  -1   6        1.55        1.61      3.18 o 
  -4  -1   6        2.53       11.33      6.62 o 
  -3  -1   6        3.07       -0.20      1.64 o 
  -2  -1   6      129.47      135.31      3.77 o 
  -1  -1   6        0.20       -0.87      1.37 o 
   0  -1   6      182.42      182.33      5.67 o 
   1  -1   6      141.93      137.40      5.09 o 
   2  -1   6       16.45       16.48      2.92 o 
   3  -1   6      308.15      293.92      7.54 o 
   4  -1   6       44.28       54.47      6.43 o 
   5  -1   6      191.92      209.50      8.71 o 
   6  -1   6       87.02       84.30      7.40 o 
   7  -1   6      126.02      123.56      8.57 o 
  -7   0   6       30.00       27.03      5.70 o 
  -6   0   6      104.34       90.86      6.88 o 
  -5   0   6      106.57       95.91      6.39 o 
  -4   0   6      107.89      113.81      2.80 o 
  -3   0   6       16.38       23.43      1.66 o 
  -2   0   6      259.83      259.97      3.64 o 
  -1   0   6       15.03       21.47      1.54 o 
   0   0   6       16.40       22.89      1.73 o 
   1   0   6      289.38      319.50      7.03 o 
   2   0   6       44.05       51.63      3.50 o 
   3   0   6        2.71        2.97      2.29 o 
   4   0   6       63.32       68.53      6.80 o 
   5   0   6       34.84       35.31      4.71 o 
   6   0   6       26.44       23.10      4.97 o 
   7   0   6      200.17      181.68      9.36 o 
  -7   1   6       21.16       27.22      5.88 o 
  -6   1   6        8.09        1.19      4.65 o 
  -5   1   6      165.64      176.40      7.91 o 
  -4   1   6       26.18       29.04      2.44 o 
  -3   1   6     1196.81     1195.04     13.06 o 
  -2   1   6        9.67       12.94      1.75 o 
  -1   1   6      715.96      730.49      8.73 o 
   0   1   6        9.75       10.06      2.05 o 
   1   1   6       57.90       58.12      2.15 o 
   2   1   6      571.52      510.29      6.79 o 
   3   1   6       30.11       36.48      3.06 o 
   4   1   6       42.13       42.75      2.83 o 
   5   1   6        5.59       -0.10      3.13 o 
   6   1   6        1.88        2.59      3.71 o 
   7   1   6        1.12        0.00      4.36 o 
   8   1   6        1.51        2.94      5.06 o 
  -7   2   6        0.83       -0.86      4.88 o 
  -6   2   6       27.37       34.03      5.72 o 
  -5   2   6        4.78       -1.42      3.92 o 
  -4   2   6      296.05      307.37      5.73 o 
  -3   2   6      222.82      236.12      6.23 o 
  -2   2   6      687.32      723.32      8.91 o 
  -1   2   6        2.13        5.00      1.52 o 
   0   2   6      260.98      283.70      4.72 o 
   1   2   6     2125.82     2069.49     26.45 o 
   2   2   6      420.14      421.61      7.86 o 
   3   2   6      526.18      537.29      5.98 o 
   4   2   6        2.34        4.83      1.21 o 
   5   2   6      566.96      487.80     11.09 o 
   6   2   6      193.05      197.45      7.91 o 
   7   2   6       11.50        8.29      4.30 o 
   8   2   6       49.88       47.38      6.26 o 
  -6   3   6       15.49        8.85      5.09 o 
  -5   3   6        9.90       18.51      4.65 o 
  -4   3   6       14.27       13.01      3.59 o 
  -3   3   6      116.29      121.88      6.51 o 
  -2   3   6      129.93      116.25      3.47 o 
  -1   3   6      358.17      350.30      5.48 o 
   0   3   6     2104.50     2167.75     16.31 o 
   1   3   6      221.43      191.11      5.00 o 
   2   3   6     1243.75     1223.87     17.06 o 
   3   3   6        0.56        1.66      1.70 o 
   4   3   6     1393.27     1376.92     13.78 o 
   5   3   6      136.29      149.45      6.25 o 
   6   3   6       26.59       20.54      3.83 o 
   7   3   6       70.85       78.70      6.60 o 
   8   3   6       84.44       78.75      6.77 o 
  -6   4   6        1.28       -7.06      4.71 o 
  -5   4   6       13.51       11.02      4.72 o 
  -4   4   6       61.25       60.00      4.35 o 
  -3   4   6       63.60       69.58      3.33 o 
  -2   4   6       22.31       22.49      3.12 o 
  -1   4   6      141.20      139.26      3.68 o 
   0   4   6      149.49      161.14      2.78 o 
   1   4   6      417.77      368.00      4.97 o 
   2   4   6        6.56        8.48      1.35 o 
   3   4   6     1547.35     1585.22     21.03 o 
   4   4   6       28.29       27.50      2.82 o 
   5   4   6      601.10      574.60     12.38 o 
   6   4   6      285.06      271.35      7.94 o 
   7   4   6      755.46      753.13     15.19 o 
   8   4   6       86.13       87.38      7.49 o 
  -5   5   6       12.34        2.57      4.69 o 
  -4   5   6        2.23        3.11      2.38 o 
  -3   5   6       17.45       19.29      2.69 o 
  -2   5   6      124.78      128.81      4.06 o 
  -1   5   6       32.62       41.63      4.74 o 
   0   5   6      143.21      143.81      4.21 o 
   1   5   6      177.96      177.33      3.98 o 
   2   5   6      190.56      201.64      3.84 o 
   3   5   6       25.26       34.02      1.98 o 
   4   5   6      827.92      824.02      7.64 o 
   5   5   6      388.76      404.03      5.80 o 
   6   5   6      179.66      180.54      6.53 o 
   7   5   6      373.47      376.29      9.73 o 
   8   5   6       93.84       91.72      7.17 o 
  -5   6   6       15.69       14.80      5.39 o 
  -4   6   6       17.27       21.80      3.26 o 
  -3   6   6      177.26      174.60      5.02 o 
  -2   6   6        1.57       -1.69      5.71 o 
  -1   6   6       41.26       48.84      2.79 o 
   0   6   6       77.55       67.54      2.93 o 
   1   6   6        8.02        9.14      2.45 o 
   2   6   6      285.13      285.69      4.95 o 
   3   6   6       39.70       42.13      3.08 o 
   4   6   6      178.70      178.01      4.09 o 
   5   6   6       15.97       12.74      1.92 o 
   6   6   6        9.04       12.04      3.53 o 
   7   6   6       35.62       36.20      4.64 o 
   8   6   6       55.21       62.51      5.84 o 
  -3   7   6       46.71       53.08      5.00 o 
  -2   7   6      177.88      203.47      7.28 o 
  -1   7   6       62.23       52.09      4.27 o 
   0   7   6      160.61      161.16      5.81 o 
   1   7   6      495.96      463.24      7.26 o 
   2   7   6        0.81       -1.39      1.70 o 
   3   7   6      762.57      763.85      9.61 o 
   4   7   6       70.28       67.45      3.16 o 
   5   7   6      525.66      520.45      7.55 o 
   6   7   6      198.16      189.71      7.51 o 
   7   7   6       80.69       78.45      6.47 o 
   8   7   6       61.79       68.20      6.23 o 
  -3   8   6        0.68        0.66      3.64 o 
  -2   8   6       37.91       33.47      4.51 o 
  -1   8   6       62.88       63.18      5.21 o 
   0   8   6      169.72      164.66      6.47 o 
   1   8   6       38.15       42.42      3.54 o 
   2   8   6      331.73      331.92      6.38 o 
   3   8   6        4.17        6.25      3.25 o 
   4   8   6      251.45      260.50      5.66 o 
   5   8   6      143.05      140.55      6.67 o 
   6   8   6      104.83      100.62      6.28 o 
   7   8   6      273.77      267.55      9.45 o 
   8   8   6       35.79       24.81      5.67 o 
  -2   9   6        5.60        2.40      4.25 o 
  -1   9   6        2.47        3.83      4.02 o 
   0   9   6       58.28       57.83      5.28 o 
   1   9   6      202.00      201.68      7.63 o 
   2   9   6        3.99       11.49      5.57 o 
   3   9   6      485.91      498.43      8.42 o 
   4   9   6      113.08      111.91      7.46 o 
   5   9   6       22.56       31.70      3.13 o 
   6   9   6      153.79      150.75      7.70 o 
   7   9   6      136.48      135.14      7.80 o 
   8   9   6       89.04       98.56      7.40 o 
  -1  10   6        2.59       -0.49      4.58 o 
   0  10   6       22.24       26.66      4.90 o 
   1  10   6       15.88       14.33      3.97 o 
   2  10   6       62.08       63.66      8.27 o 
   3  10   6       29.20       33.44      3.55 o 
   4  10   6      153.82      156.99      5.56 o 
   5  10   6       18.76       19.77      3.51 o 
   6  10   6      245.25      256.93     10.27 o 
   7  10   6       47.53       52.70      6.47 o 
   1  11   6       25.42       26.54      5.27 o 
   2  11   6        2.95        2.90      4.34 o 
   3  11   6       10.99       17.90      6.69 o 
   4  11   6       23.41       21.07      3.72 o 
   5  11   6       51.91       51.45      4.71 o 
   6  11   6       21.40       24.07      6.05 o 
  -3  -7   7        9.17        4.37      5.42 o 
  -2  -7   7      112.19       99.94      8.14 o 
  -1  -7   7        1.28        4.79      5.16 o 
  -5  -6   7       46.97       62.26      4.49 o 
  -4  -6   7        0.16        4.15      4.67 o 
  -3  -6   7      218.67      213.04      9.22 o 
  -2  -6   7       20.02       11.23      5.00 o 
  -1  -6   7       87.49       86.66      7.28 o 
   0  -6   7       39.49       41.12      5.65 o 
   1  -6   7       35.64       33.52      5.69 o 
  -6  -5   7       10.06        7.26      4.79 o 
  -5  -5   7        1.96        5.27      7.07 o 
  -4  -5   7       55.20       64.66      6.32 o 
  -3  -5   7       47.72       41.61      5.13 o 
  -2  -5   7       55.87       58.56      5.70 o 
  -1  -5   7      140.47      117.00      6.75 o 
   0  -5   7      108.83      101.69      6.60 o 
   1  -5   7       28.62       22.24      5.34 o 
   2  -5   7        1.03       -2.90      4.62 o 
   3  -5   7       25.19       25.20      4.22 o 
  -6  -4   7        7.31        5.39      4.64 o 
  -5  -4   7       12.93        9.39      3.06 o 
  -4  -4   7       36.59       35.68      3.31 o 
  -3  -4   7        1.56        7.82      3.71 o 
  -2  -4   7       39.11       39.21      4.79 o 
  -1  -4   7       37.00       33.49      4.67 o 
   0  -4   7        2.67        3.18      3.50 o 
   1  -4   7      166.24      162.56      7.33 o 
   2  -4   7      249.04      244.49      9.17 o 
   3  -4   7        6.84        2.80      3.21 o 
   4  -4   7       47.50       49.86      6.72 o 
  -6  -3   7       52.24       61.13      6.28 o 
  -5  -3   7       98.56      101.80      4.41 o 
  -4  -3   7       18.48        9.81      2.58 o 
  -3  -3   7       85.34       94.94      4.06 o 
  -2  -3   7       20.07       16.34      3.59 o 
  -1  -3   7       47.42       57.93      4.79 o 
   0  -3   7       81.03       76.63      5.11 o 
   1  -3   7       96.29       96.81      6.18 o 
   2  -3   7      158.58      157.94      7.30 o 
   3  -3   7      104.17      103.30      6.65 o 
   4  -3   7       15.14       21.36      3.63 o 
   5  -3   7       12.99        2.82      5.53 o 
  -7  -2   7       22.19       15.41      5.39 o 
  -6  -2   7       67.25       81.31      6.98 o 
  -5  -2   7       53.98       66.08      3.99 o 
  -4  -2   7       62.15       63.28      3.62 o 
  -3  -2   7      111.59      108.65      4.04 o 
  -2  -2   7      439.71      441.02      7.27 o 
  -1  -2   7       14.85       12.93      3.29 o 
   0  -2   7      919.94      916.46     15.76 o 
   1  -2   7       42.53       49.78      4.46 o 
   2  -2   7      113.13      110.65      5.88 o 
   3  -2   7       23.59       28.85      4.34 o 
   4  -2   7        0.52       -2.24      2.60 o 
   5  -2   7       31.87       31.21      6.14 o 
  -7  -1   7       67.81       70.65      7.24 o 
  -6  -1   7       87.63       88.88      7.05 o 
  -5  -1   7      208.87      188.41      5.17 o 
  -4  -1   7       10.25        9.64      2.34 o 
  -3  -1   7      469.69      466.07      7.37 o 
  -2  -1   7       43.75       32.85      2.48 o 
  -1  -1   7      958.25      894.10     14.57 o 
   0  -1   7     1780.10     1832.10     25.58 o 
   1  -1   7       86.72       87.18      4.83 o 
   2  -1   7      544.57      551.99     11.11 o 
   3  -1   7      157.89      139.46      6.05 o 
   4  -1   7      234.07      260.78      6.60 o 
   5  -1   7       28.17       38.58      5.53 o 
   6  -1   7        7.82       11.01      5.23 o 
  -7   0   7        1.36        8.24      5.18 o 
  -6   0   7       91.03       92.36      7.31 o 
  -5   0   7       11.46        5.93      4.11 o 
  -4   0   7      252.71      249.58      4.14 o 
  -3   0   7        0.91        0.20      1.85 o 
  -2   0   7      138.72      150.96      3.11 o 
  -1   0   7      318.87      291.89      4.13 o 
   0   0   7      108.83      107.71      3.16 o 
   1   0   7      281.05      279.07      6.95 o 
   2   0   7        0.59        0.93      2.45 o 
   3   0   7      909.42      903.76     14.84 o 
   4   0   7       16.92       17.02      3.29 o 
   5   0   7      267.41      265.58      9.45 o 
   6   0   7        3.19       -0.47      4.46 o 
   7   0   7       23.35       18.14      5.58 o 
  -6   1   7        0.40       -1.73      4.58 o 
  -5   1   7        8.02        8.99      4.46 o 
  -4   1   7        7.11        7.70      1.59 o 
  -3   1   7       18.13       21.17      2.39 o 
  -2   1   7       41.30       26.56      2.38 o 
  -1   1   7     1393.64     1383.50     11.16 o 
   0   1   7        1.07        4.79      1.55 o 
   1   1   7        2.96        1.20      1.50 o 
   2   1   7      330.65      335.05      4.91 o 
   3   1   7       64.10       60.29      3.83 o 
   4   1   7      548.43      525.92      9.96 o 
   5   1   7       91.63       88.13      6.25 o 
   6   1   7      259.92      260.07      9.64 o 
   7   1   7       10.39       10.22      4.97 o 
  -6   2   7       27.58       26.86      5.76 o 
  -5   2   7        6.38        8.71      4.53 o 
  -4   2   7       58.09       66.62      3.65 o 
  -3   2   7        2.79        7.53      2.25 o 
  -2   2   7       80.54       65.11      3.15 o 
  -1   2   7       19.57       20.18      2.10 o 
   0   2   7      247.43      267.50      6.07 o 
   1   2   7       40.68       40.43      3.41 o 
   2   2   7       58.90       56.31      2.66 o 
   3   2   7      173.04      171.52      3.69 o 
   4   2   7       27.56       32.82      3.11 o 
   5   2   7      196.74      198.06      7.65 o 
   6   2   7      179.29      186.86      8.10 o 
   7   2   7        9.64       17.16      4.71 o 
  -6   3   7       42.33       55.50      6.98 o 
  -5   3   7       58.63       73.50      6.95 o 
  -4   3   7      279.86      288.72     10.12 o 
  -3   3   7       17.54       24.15      3.78 o 
  -2   3   7      297.51      283.32     11.69 o 
  -1   3   7       14.20       24.09      8.92 o 
   0   3   7       63.48       61.88      3.95 o 
   1   3   7        7.50        7.80      2.03 o 
   2   3   7      144.40      164.31      5.16 o 
   3   3   7       33.00       27.68      2.99 o 
   4   3   7       37.03       40.52      2.10 o 
   5   3   7        0.73        4.88      3.01 o 
   6   3   7       56.80       57.51      5.18 o 
   7   3   7        1.63        2.96      3.88 o 
   8   3   7        3.20       -5.62      4.37 o 
  -5   4   7       79.33       80.38      7.31 o 
  -4   4   7       20.74       24.69      2.84 o 
  -3   4   7      268.14      276.64      5.78 o 
  -2   4   7       51.34       50.63      9.74 o 
  -1   4   7      842.10      847.78     10.30 o 
   0   4   7      199.80      198.25      4.37 o 
   1   4   7      843.58      865.96      9.28 o 
   2   4   7      459.26      452.36      6.00 o 
   3   4   7       94.69       98.66      4.25 o 
   4   4   7      531.81      531.15      9.64 o 
   5   4   7      106.03      112.69      5.72 o 
   6   4   7      141.96      142.56      6.53 o 
   7   4   7        2.43       -0.40      3.48 o 
   8   4   7        2.41        1.05      4.27 o 
  -5   5   7        1.69       -0.37      5.14 o 
  -4   5   7        4.10        4.46      2.72 o 
  -3   5   7       65.52       61.51      4.43 o 
  -2   5   7      184.30      174.98      4.72 o 
  -1   5   7      675.01      658.65     10.52 o 
   0   5   7       53.71       66.67      3.43 o 
   1   5   7      516.93      480.55      9.40 o 
   2   5   7       19.84       24.25      1.95 o 
   3   5   7     1169.74     1181.45     12.48 o 
   4   5   7      412.71      403.03      6.09 o 
   5   5   7      224.95      221.69      4.49 o 
   6   5   7       16.28       21.49      3.55 o 
   7   5   7       56.17       56.27      5.14 o 
   8   5   7      141.53      145.43      8.10 o 
  -4   6   7        0.09        3.11      5.55 o 
  -3   6   7       23.87       27.53      3.11 o 
  -2   6   7       86.40       91.53      4.05 o 
  -1   6   7        4.37        4.32      2.42 o 
   0   6   7       20.81       29.44      2.65 o 
   1   6   7       95.67       89.98      4.72 o 
   2   6   7      538.07      519.06      7.16 o 
   3   6   7       61.89       48.91      2.81 o 
   4   6   7      400.74      412.29     10.48 o 
   5   6   7      102.19       90.75      4.37 o 
   6   6   7      484.13      456.62     11.09 o 
   7   6   7      234.99      241.54      8.68 o 
   8   6   7       14.30       12.09      4.74 o 
  -3   7   7       13.15       14.45      4.37 o 
  -2   7   7       22.73       19.72      3.85 o 
  -1   7   7       12.23       22.17      3.74 o 
   0   7   7        1.02       -1.29      2.87 o 
   1   7   7        7.40        3.55      2.80 o 
   2   7   7       51.54       56.96      5.15 o 
   3   7   7      117.56      119.11      3.83 o 
   4   7   7      411.99      398.82      6.48 o 
   5   7   7       46.15       48.70      2.89 o 
   6   7   7      210.82      210.13      7.82 o 
   7   7   7       44.86       52.26      5.35 o 
   8   7   7      190.97      204.46      9.10 o 
  -3   8   7        0.89       -1.52      3.92 o 
  -2   8   7        0.33       -4.86      3.50 o 
  -1   8   7        0.48       -4.72      3.43 o 
   0   8   7        0.71        0.59      3.27 o 
   1   8   7      231.21      232.47      7.66 o 
   2   8   7        1.42        3.10      2.69 o 
   3   8   7        1.72        0.88      2.10 o 
   4   8   7        4.83        5.56      2.28 o 
   5   8   7      104.17      104.15      3.94 o 
   6   8   7        4.51       -3.04      3.94 o 
   7   8   7       83.62       94.80      6.88 o 
   8   8   7       13.10       10.53      4.71 o 
  -2   9   7        5.14        6.93      4.41 o 
  -1   9   7       11.56        9.94      4.37 o 
   0   9   7       72.38       65.35      5.13 o 
   1   9   7        6.35        9.01      3.81 o 
   2   9   7       27.12       27.91      4.08 o 
   3   9   7      188.83      179.31      5.24 o 
   4   9   7      203.53      224.87     10.63 o 
   5   9   7      107.22      106.63      4.59 o 
   6   9   7       51.93       57.02      5.97 o 
   7   9   7       78.79       80.55      6.95 o 
  -1  10   7        6.61        4.76      4.41 o 
   0  10   7       20.49       24.83      5.09 o 
   1  10   7       20.45       27.22      4.34 o 
   2  10   7        0.04       -5.44      3.64 o 
   3  10   7        3.61        7.99      2.94 o 
   4  10   7      117.17      100.72      4.69 o 
   5  10   7      100.76      107.81      4.80 o 
   6  10   7       95.21       91.17      7.84 o 
   7  10   7        2.40       -6.61      4.74 o 
   1  11   7        3.49       -0.52      4.06 o 
   2  11   7       79.09       78.00      6.32 o 
   3  11   7        1.02       -2.36      4.36 o 
   4  11   7       47.32       57.18      4.58 o 
   5  11   7        4.80        9.20      3.53 o 
   6  11   7       52.68       66.43      7.23 o 
  -3  -6   8        8.90       16.74      5.56 o 
  -2  -6   8        0.36       -0.89      5.04 o 
  -1  -6   8        0.41       -2.87      5.00 o 
  -4  -5   8       14.72       20.42      5.14 o 
  -3  -5   8      121.02      131.28      7.72 o 
  -2  -5   8        3.42       -4.99      4.32 o 
  -1  -5   8       87.17      106.27      7.52 o 
   0  -5   8        4.76        4.51      4.92 o 
   1  -5   8       57.42       55.85      6.46 o 
   2  -5   8       35.11       38.84      6.40 o 
  -5  -4   8        3.84        4.29      3.11 o 
  -4  -4   8      221.98      212.03      6.04 o 
  -3  -4   8       48.78       36.32      4.86 o 
  -2  -4   8      213.50      207.37      7.93 o 
  -1  -4   8       11.92       11.25      4.37 o 
   0  -4   8       60.54       52.89      5.39 o 
   1  -4   8      319.62      326.64     10.74 o 
   2  -4   8       22.17       28.12      5.51 o 
   3  -4   8       21.53       21.66      3.97 o 
  -6  -3   8        7.63        6.32      4.83 o 
  -5  -3   8       28.29       29.67      4.58 o 
  -4  -3   8       21.29       10.42      3.00 o 
  -3  -3   8       58.77       58.60      6.20 o 
  -2  -3   8      110.95       99.47      6.00 o 
  -1  -3   8        4.97        1.78      3.71 o 
   0  -3   8      105.31      112.69      6.51 o 
   1  -3   8       26.01       27.17      4.78 o 
   2  -3   8       39.88       35.43      5.14 o 
   3  -3   8       25.06       32.98      5.39 o 
   4  -3   8       24.40       32.59      4.10 o 
  -6  -2   8        6.47       -5.86      4.57 o 
  -5  -2   8       78.21       75.12      9.73 o 
  -4  -2   8        6.33        4.50      2.67 o 
  -3  -2   8        1.91       -3.00      3.65 o 
  -2  -2   8       21.72       23.29      3.50 o 
  -1  -2   8        4.20        2.48      2.96 o 
   0  -2   8      151.83      143.84      6.58 o 
   1  -2   8      285.13      266.33      8.43 o 
   2  -2   8        9.54        7.59      3.83 o 
   3  -2   8       29.41       34.70      4.83 o 
   4  -2   8        6.37        3.26      3.15 o 
   5  -2   8       28.79       20.09      6.02 o 
  -6  -1   8       36.71       39.05      6.07 o 
  -5  -1   8       12.66       11.14      4.20 o 
  -4  -1   8      143.07      144.91      8.70 o 
  -3  -1   8        1.42        0.54      2.31 o 
  -2  -1   8       40.01       48.10      3.95 o 
  -1  -1   8        3.44        5.83      3.08 o 
   0  -1   8      151.58      127.88      6.00 o 
   1  -1   8        9.87        6.44      3.29 o 
   2  -1   8       75.27       71.39      5.21 o 
   3  -1   8        0.46       -1.85      3.46 o 
   4  -1   8        4.46        0.14      3.85 o 
   5  -1   8       12.52       20.19      5.39 o 
  -6   0   8        7.66        6.75      5.07 o 
  -5   0   8       22.06       28.19      5.27 o 
  -4   0   8       24.44       18.38      2.46 o 
  -3   0   8       74.40       74.20      2.76 o 
  -2   0   8       22.58       25.88      2.21 o 
  -1   0   8      270.39      273.60      4.92 o 
   0   0   8      113.88      124.99      5.58 o 
   1   0   8       89.65       91.58      4.97 o 
   2   0   8       14.69       16.46      3.39 o 
   3   0   8        5.50        4.85      3.17 o 
   4   0   8       33.09       29.67      4.27 o 
   5   0   8       61.18       68.15      6.51 o 
   6   0   8        0.00       -3.78      4.44 o 
  -6   1   8       52.16       53.71      6.93 o 
  -5   1   8        5.96        2.82      4.41 o 
  -4   1   8       84.17       74.56      2.92 o 
  -3   1   8        2.60       -0.72      1.60 o 
  -2   1   8      271.15      305.34      4.55 o 
  -1   1   8      595.15      568.96      7.72 o 
   0   1   8       23.22       27.48      3.13 o 
   1   1   8      757.98      741.40      8.57 o 
   2   1   8      192.18      189.45      6.16 o 
   3   1   8       19.95       16.66      2.99 o 
   4   1   8       55.21       55.20      4.39 o 
   5   1   8        5.85        2.82      3.88 o 
   6   1   8       31.70       35.94      5.70 o 
   7   1   8        0.11        0.37      4.85 o 
  -6   2   8        6.08       11.85      5.49 o 
  -5   2   8       77.39       80.43      7.09 o 
  -4   2   8        9.14        6.00      2.62 o 
  -3   2   8       89.45       95.92      4.04 o 
  -2   2   8       23.38       20.83      2.58 o 
  -1   2   8        1.94        2.61      1.83 o 
   0   2   8      752.48      708.23     12.51 o 
   1   2   8      171.45      168.48      3.78 o 
   2   2   8      415.81      406.30      5.71 o 
   3   2   8        5.75        3.61      1.74 o 
   4   2   8      487.95      471.72      9.64 o 
   5   2   8        4.61       -1.12      3.32 o 
   6   2   8       58.27       62.11      6.00 o 
   7   2   8       34.80       43.71      5.98 o 
  -5   3   8        6.93        7.42      5.14 o 
  -4   3   8       14.71       16.41      2.95 o 
  -3   3   8       35.90       32.74      4.93 o 
  -2   3   8      179.11      187.72      4.74 o 
  -1   3   8       94.95       75.41      3.28 o 
   0   3   8       37.53       39.79      2.66 o 
   1   3   8      466.67      433.45      9.05 o 
   2   3   8       17.51       12.70      2.87 o 
   3   3   8     1094.06     1015.43      8.64 o 
   4   3   8       13.65       14.47      1.87 o 
   5   3   8      527.68      523.12     12.37 o 
   6   3   8      179.79      194.09      8.38 o 
   7   3   8      150.39      138.75      8.33 o 
  -5   4   8       13.34        4.78      5.53 o 
  -4   4   8        2.54        0.38      2.53 o 
  -3   4   8        1.72       -2.43      2.23 o 
  -2   4   8        0.56        2.67      5.11 o 
  -1   4   8        9.63       13.75      2.18 o 
   0   4   8      102.11      103.50      3.60 o 
   1   4   8       16.10       15.17      2.97 o 
   2   4   8      202.33      203.19      6.18 o 
   3   4   8        9.94        5.84      2.55 o 
   4   4   8      118.74      118.22      5.18 o 
   5   4   8      734.17      680.89     13.84 o 
   6   4   8      141.68      158.38      7.56 o 
   7   4   8       84.73       93.61      7.12 o 
   8   4   8        3.59       -3.04      4.48 o 
  -5   5   8       60.57       69.58      7.66 o 
  -4   5   8        0.31       -3.80      3.51 o 
  -3   5   8      178.96      181.06      5.30 o 
  -2   5   8       23.56       20.74      2.81 o 
  -1   5   8        4.79        6.42      2.22 o 
   0   5   8       31.47       30.87      2.61 o 
   1   5   8       92.81      107.08      5.04 o 
   2   5   8       68.01       72.50      4.44 o 
   3   5   8       43.31       45.22      2.60 o 
   4   5   8        5.75        5.16      2.47 o 
   5   5   8       50.08       48.62      2.85 o 
   6   5   8        4.13        5.69      3.38 o 
   7   5   8        5.62        4.53      3.80 o 
   8   5   8        5.78        1.98      4.44 o 
  -4   6   8       56.84       48.49      3.94 o 
  -3   6   8        0.43       -0.12      4.87 o 
  -2   6   8      128.82      140.59      4.74 o 
  -1   6   8      220.69      205.91      5.26 o 
   0   6   8      146.36      154.40      4.37 o 
   1   6   8      454.56      420.58      9.19 o 
   2   6   8       98.62      114.23      5.21 o 
   3   6   8      890.80      891.83     10.53 o 
   4   6   8       37.01       34.10      4.65 o 
   5   6   8      125.52      127.68      4.09 o 
   6   6   8       80.09       90.95      5.81 o 
  -3   7   8       27.46       33.03      4.95 o 
  -2   7   8       96.75       85.73      5.49 o 
  -1   7   8        4.43        5.95      3.50 o 
   0   7   8      295.02      279.64      8.21 o 
   1   7   8        4.06        7.05      3.25 o 
   2   7   8      431.30      428.43      9.50 o 
   3   7   8      140.24      126.77      3.88 o 
   4   7   8       59.43       67.83      3.75 o 
   5   7   8       29.13       30.51      2.81 o 
   6   7   8       97.81       99.10      6.23 o 
   7   7   8      126.89      128.13      7.33 o 
   8   7   8       16.05       14.05      4.93 o 
  -2   8   8        0.26        9.75      4.30 o 
  -1   8   8        0.96       -0.72      3.64 o 
   0   8   8        1.30        4.60      3.60 o 
   1   8   8       27.86       18.88      3.90 o 
   2   8   8        0.13       -0.65      3.20 o 
   3   8   8      118.66      111.70      5.69 o 
   4   8   8        5.40        3.51      2.95 o 
   5   8   8      202.25      203.42      5.10 o 
   6   8   8      160.63      153.67      7.44 o 
   7   8   8       38.50       47.07      5.70 o 
  -1   9   8       10.57       18.13      4.57 o 
   0   9   8        0.18       -1.12      3.59 o 
   1   9   8        9.24       20.89      4.23 o 
   2   9   8       90.56       85.33      5.65 o 
   3   9   8        5.64       -3.25      3.17 o 
   4   9   8        1.34       -3.78      2.52 o 
   5   9   8      225.32      198.95      5.47 o 
   6   9   8      106.66      119.57      7.23 o 
   7   9   8       31.73       23.13      5.23 o 
   0  10   8        8.02       13.31      4.83 o 
   1  10   8        1.86        1.70      4.30 o 
   2  10   8       12.97       10.92      3.81 o 
   3  10   8       27.10       29.31      4.58 o 
   4  10   8        1.34        0.16      3.55 o 
   5  10   8        8.20        5.24      8.98 o 
   6  10   8       11.79        6.67      5.20 o 
   2  11   8        9.41       13.56      5.04 o 
   3  11   8       65.89       81.20      6.77 o 
   4  11   8        7.62        8.38      4.58 o 
   5  11   8       12.60       16.95      3.58 o 
  -2  -5   9        7.55       -4.16      4.13 o 
  -1  -5   9        6.33        9.78      4.74 o 
  -4  -4   9        0.62       -0.30      4.46 o 
  -3  -4   9       16.90       12.91      4.76 o 
  -2  -4   9        1.20        1.47      4.64 o 
  -1  -4   9       42.20       44.00      5.90 o 
   0  -4   9        7.75        6.84      5.00 o 
   1  -4   9        0.55       -2.26      4.88 o 
   2  -4   9        3.65        5.32      4.46 o 
  -5  -3   9        0.49       -0.57      4.72 o 
  -4  -3   9      115.70      115.31      5.18 o 
  -3  -3   9        2.12        1.75      3.92 o 
  -2  -3   9      165.62      181.91      7.93 o 
  -1  -3   9       50.53       47.91      5.55 o 
   0  -3   9      132.30      123.44      7.19 o 
   1  -3   9       15.19       15.31      4.93 o 
   2  -3   9       14.22        7.30      4.97 o 
   3  -3   9       55.13       53.54      6.25 o 
  -5  -2   9       70.06       75.28      4.75 o 
  -4  -2   9       54.48       43.07      5.03 o 
  -3  -2   9      169.55      188.16      5.68 o 
  -2  -2   9       49.81       49.51      5.14 o 
  -1  -2   9      107.94      107.17      6.37 o 
   0  -2   9      334.62      329.19      9.89 o 
   1  -2   9        0.46       -3.48      3.64 o 
   2  -2   9      231.07      230.97      8.75 o 
   3  -2   9        0.59       -0.61      4.64 o 
   4  -2   9      119.08      125.83      5.79 o 
  -5  -1   9       26.74       21.21      5.60 o 
  -4  -1   9       16.88       21.45      4.80 o 
  -3  -1   9       39.35       29.81      3.25 o 
  -2  -1   9       19.40       18.55      4.33 o 
  -1  -1   9       84.21       85.61      5.84 o 
   0  -1   9        1.34       -1.54      3.38 o 
   1  -1   9       10.90       20.30      4.09 o 
   2  -1   9        6.75       10.20      4.04 o 
   3  -1   9       91.75       91.94      6.28 o 
   4  -1   9       33.79       41.40      5.25 o 
   5  -1   9       80.54       76.67      7.49 o 
  -5   0   9        6.35        3.17      4.79 o 
  -4   0   9        0.08       -2.55      2.68 o 
  -3   0   9        1.46       -0.56      2.43 o 
  -2   0   9        0.62       -2.48      2.26 o 
  -1   0   9      384.92      389.07      9.71 o 
   0   0   9       42.52       36.23      4.20 o 
   1   0   9       16.21        9.62      3.34 o 
   2   0   9       63.75       61.01      5.13 o 
   3   0   9        3.99       -0.93      3.71 o 
   4   0   9       73.47       76.11      5.98 o 
   5   0   9       76.66       84.58      7.49 o 
  -5   1   9       17.05       23.50      5.77 o 
  -4   1   9        0.68       -0.49      2.37 o 
  -3   1   9        1.64        0.64      1.83 o 
  -2   1   9      111.07      103.65      3.24 o 
  -1   1   9       40.74       34.84      3.28 o 
   0   1   9      143.66      146.14      4.06 o 
   1   1   9      111.80      102.59      3.65 o 
   2   1   9       52.68       66.22      5.02 o 
   3   1   9       64.34       54.24      4.71 o 
   4   1   9       14.80       11.39      3.48 o 
   5   1   9        3.75        2.29      4.36 o 
   6   1   9        0.14       -0.09      4.92 o 
  -5   2   9        0.12       -6.72      4.48 o 
  -4   2   9       18.88       25.92      2.38 o 
  -3   2   9       11.38       20.12      3.01 o 
  -2   2   9      250.93      254.93      5.95 o 
  -1   2   9        7.46        5.30      1.65 o 
   0   2   9      191.80      220.99      4.59 o 
   1   2   9       33.45       29.49      5.14 o 
   2   2   9       20.62       19.94      2.76 o 
   3   2   9       29.66       30.80      2.58 o 
   4   2   9       43.72       42.34      3.90 o 
   5   2   9        0.63        2.52      3.80 o 
   6   2   9        8.80        4.92      4.41 o 
  -5   3   9       18.03       26.23      5.86 o 
  -4   3   9        0.31       -4.40      5.60 o 
  -3   3   9      198.92      209.28      5.70 o 
  -2   3   9      296.04      292.50      6.19 o 
  -1   3   9      168.44      187.11      5.43 o 
   0   3   9       52.19       51.75      4.08 o 
   1   3   9      207.17      221.49      7.02 o 
   2   3   9      119.60      101.16      5.14 o 
   3   3   9        3.83        4.97      1.90 o 
   4   3   9        0.64        1.80      1.99 o 
   5   3   9        1.84        3.80      3.81 o 
   6   3   9        2.90        3.29      4.18 o 
   7   3   9        4.44       -1.92      4.34 o 
  -4   4   9        8.15        7.80      3.02 o 
  -3   4   9       45.32       51.07      3.71 o 
  -2   4   9        0.79       -3.25      2.33 o 
  -1   4   9      138.53      129.97      4.36 o 
   0   4   9       15.05       19.53      2.43 o 
   1   4   9      511.61      473.54     10.04 o 
   2   4   9       18.26       18.86      3.25 o 
   3   4   9      358.32      380.58      9.08 o 
   4   4   9        0.98       -0.27      1.70 o 
   5   4   9      175.90      183.47      8.10 o 
   6   4   9        3.18        6.12      3.95 o 
   7   4   9        0.08       -1.77      4.36 o 
  -4   5   9        5.13        2.20      2.99 o 
  -3   5   9       13.45        8.83      3.11 o 
  -2   5   9       11.25        5.16      2.63 o 
  -1   5   9       15.08       10.05      2.60 o 
   0   5   9       53.39       53.60      3.50 o 
   1   5   9       31.80       26.91      3.69 o 
   2   5   9      453.23      445.58      9.99 o 
   3   5   9      202.43      158.94      5.97 o 
   4   5   9      487.88      456.83      9.87 o 
   5   5   9       39.62       45.93      3.09 o 
   6   5   9       46.98       46.45      5.25 o 
   7   5   9      174.84      185.27      8.78 o 
  -3   6   9        6.34        2.59      2.83 o 
  -2   6   9       11.76       10.81      2.89 o 
  -1   6   9       15.59       13.19      2.60 o 
   0   6   9       24.89       22.97      2.66 o 
   1   6   9       25.71       23.76      3.66 o 
   2   6   9       40.12       30.58      3.83 o 
   3   6   9       31.77       32.12      3.88 o 
   4   6   9      385.94      353.88      6.30 o 
   5   6   9       20.10       19.12      2.50 o 
   6   6   9      137.70      138.08      7.28 o 
  -3   7   9        0.42        0.54      3.73 o 
  -2   7   9        0.66       -0.14      3.62 o 
  -1   7   9        0.29        1.45      3.03 o 
   0   7   9       31.93       32.11      3.85 o 
   1   7   9       32.05       35.43      4.16 o 
   2   7   9        7.80       11.57      3.55 o 
   3   7   9        6.14       -1.29      2.99 o 
   4   7   9       21.75       22.33      3.60 o 
   5   7   9       26.36       29.73      3.73 o 
   6   7   9        2.80        3.29      4.06 o 
   7   7   9       29.24       37.60      5.55 o 
  -2   8   9       17.56       24.23      4.88 o 
  -1   8   9       38.55       45.96      4.99 o 
   0   8   9       62.33       58.26      4.78 o 
   1   8   9        8.30       11.34      3.73 o 
   2   8   9      116.52      116.46      6.05 o 
   3   8   9      115.44      106.96      5.77 o 
   4   8   9      158.19      174.21      6.84 o 
   5   8   9       34.15       33.20      3.09 o 
   6   8   9        1.42        1.07      3.83 o 
   7   8   9       37.21       39.51      5.76 o 
  -1   9   9       17.99       16.66      4.93 o 
   0   9   9        0.89       -2.89      3.94 o 
   1   9   9       62.79       71.49      5.93 o 
   2   9   9      125.80      107.38      6.44 o 
   3   9   9       12.07       24.41      4.23 o 
   4   9   9        0.93        2.19      3.38 o 
   5   9   9       53.08       56.40      3.65 o 
   6   9   9       57.95       59.37      6.25 o 
   1  10   9        0.08       -1.52      4.30 o 
   2  10   9       19.97       28.97      5.07 o 
   3  10   9        1.92       -1.03      3.76 o 
   4  10   9      250.90      239.42      8.80 o 
   5  10   9       12.97        9.01      3.94 o 
   6  10   9        4.65       -2.47      5.04 o 
  -3  -3  10       10.23       13.59      4.88 o 
  -2  -3  10        8.73        2.29      4.57 o 
  -1  -3  10       54.72       54.96      6.04 o 
   0  -3  10        3.76       -0.12      4.48 o 
   1  -3  10       16.41       14.36      5.16 o 
  -4  -2  10        5.30        1.31      3.31 o 
  -3  -2  10       11.28       19.40      4.83 o 
  -2  -2  10       24.19       19.86      4.83 o 
  -1  -2  10        1.28       -4.86      3.55 o 
   0  -2  10        1.63       -2.19      4.18 o 
   1  -2  10        0.36       -1.75      4.36 o 
   2  -2  10        0.34       -3.25      4.32 o 
   3  -2  10       44.05       43.13      5.97 o 
  -4  -1  10        0.09        1.32      3.17 o 
  -3  -1  10       26.14       30.34      3.72 o 
  -2  -1  10       19.36       15.50      4.41 o 
  -1  -1  10       84.55       93.38      5.97 o 
   0  -1  10       91.30       89.95      6.44 o 
   1  -1  10       25.80       28.76      4.90 o 
   2  -1  10        6.76        5.51      4.34 o 
   3  -1  10       43.83       42.74      5.63 o 
   4  -1  10        3.17        1.40      4.46 o 
  -4   0  10       32.72       31.88      9.75 o 
  -3   0  10        6.87        6.82      3.02 o 
  -2   0  10       47.24       63.04      4.45 o 
  -1   0  10      288.05      267.01      8.57 o 
   0   0  10        0.47       -2.40      3.39 o 
   1   0  10      157.39      167.09      7.42 o 
   2   0  10        0.06       -2.05      3.10 o 
   3   0  10      123.97      125.17      6.88 o 
   4   0  10        3.27        1.01      4.06 o 
  -4   1  10       31.17       34.08      2.95 o 
  -3   1  10        7.54       12.58      2.46 o 
  -2   1  10       16.07       11.17      2.26 o 
  -1   1  10        0.27       -1.48      2.28 o 
   0   1  10       76.83       74.27      3.68 o 
   1   1  10        0.64        0.54      3.43 o 
   2   1  10       22.90       29.34      4.18 o 
   3   1  10       28.28       34.84      4.43 o 
   4   1  10      207.45      198.30      7.70 o 
   5   1  10       13.41        8.82      5.23 o 
  -4   2  10        3.49        2.33      2.22 o 
  -3   2  10        6.68        9.45      2.28 o 
  -2   2  10       68.65       76.27      3.27 o 
  -1   2  10      238.22      220.40      4.39 o 
   0   2  10       69.96       66.82      3.34 o 
   1   2  10       34.77       39.36      3.03 o 
   2   2  10        2.03        1.30      2.27 o 
   3   2  10      208.25      184.45      7.14 o 
   4   2  10      118.81      105.82      6.07 o 
   6   2  10       86.01       98.82      8.03 o 
  -4   3  10        3.44        7.57      3.98 o 
  -3   3  10        0.15       -1.81      2.80 o 
  -2   3  10       63.27       49.26      3.82 o 
  -1   3  10       66.00       75.11      4.93 o 
   0   3  10       99.45       87.15      5.48 o 
   1   3  10        1.47        3.03      1.77 o 
   2   3  10       17.09        9.10      2.29 o 
   3   3  10        9.17        4.08      2.29 o 
   4   3  10        4.10        1.95      2.09 o 
   6   3  10       10.52        8.52      4.95 o 
  -4   4  10       14.09       16.46      3.51 o 
  -3   4  10      107.29      120.64      5.15 o 
  -2   4  10        5.42        5.66      2.88 o 
  -1   4  10       62.72       71.25      4.15 o 
   0   4  10        1.06       -2.71      2.55 o 
   1   4  10       20.18       33.14      3.83 o 
   2   4  10       56.97       63.93      5.04 o 
   3   4  10        0.58       -2.61      2.82 o 
   4   4  10        0.07       -0.76      2.08 o 
   6   4  10        0.09       -0.44      4.11 o 
  -3   5  10       68.93       75.60     10.56 o 
  -2   5  10       13.39       15.53      2.95 o 
  -1   5  10      174.08      171.54      5.24 o 
   0   5  10      122.17      132.43      6.32 o 
   1   5  10       71.92       70.62      5.07 o 
   2   5  10        2.45        2.31      3.13 o 
   3   5  10       23.00       32.63      3.95 o 
   4   5  10       13.86       12.07      3.41 o 
   6   5  10       15.00       18.23      4.76 o 
  -3   6  10        5.39        0.04      3.12 o 
  -2   6  10       47.49       39.96      8.77 o 
  -1   6  10        0.09       -3.83      2.55 o 
   0   6  10      115.38      104.16      4.53 o 
   1   6  10       15.13       22.85      4.08 o 
   2   6  10      132.54      138.15      6.04 o 
   3   6  10        0.33       -1.64      3.04 o 
   4   6  10       35.22       48.29      4.43 o 
   5   6  10       51.99       56.88      4.71 o 
  -2   7  10        6.19        0.17      3.94 o 
  -1   7  10       15.01        9.80      3.94 o 
   0   7  10        0.24       -5.14      3.43 o 
   1   7  10       48.73       55.50      5.07 o 
   2   7  10       11.43        8.78      3.76 o 
   3   7  10      165.80      158.27      6.77 o 
   4   7  10       25.47       26.58      4.06 o 
   5   7  10       33.75       37.34      4.60 o 
   6   7  10       40.20       47.08      5.44 o 
  -1   8  10        1.22        3.32      4.15 o 
   0   8  10        1.97        0.28      3.87 o 
   1   8  10        1.50       -5.20      3.46 o 
   2   8  10       35.47       37.62      4.78 o 
   3   8  10      100.65       91.35      5.90 o 
   4   8  10        2.01        3.38      3.85 o 
   5   8  10       73.43       59.68      5.11 o 
   6   8  10       17.30       18.97      4.90 o 
   0   9  10        0.33       -1.21      4.20 o 
   1   9  10        1.64       -3.94      3.99 o 
   2   9  10        0.39        2.20      4.02 o 
   3   9  10       77.21       72.82      5.81 o 
   4   9  10       11.36        8.05      4.25 o 
   5   9  10       15.25       13.58      4.18 o 
   2  10  10        0.22       -5.07      3.80 o 
   3  10  10        5.86        5.13      4.22 o 
   4  10  10        9.11        6.00      4.23 o 
  -2  -2  11       17.00       26.37      5.56 o 
  -1  -2  11       46.47       37.93      6.00 o 
   0  -2  11        0.04       -6.69      4.46 o 
  -3  -1  11        1.38        2.96      4.46 o 
  -2  -1  11       18.47       15.01      4.90 o 
  -1  -1  11       11.52       10.78      4.15 o 
   0  -1  11        4.06        3.45      3.73 o 
   1  -1  11        7.89        6.65      4.83 o 
   2  -1  11       33.25       31.35      5.46 o 
  -3   0  11       16.20       20.95      3.87 o 
  -2   0  11        3.31        0.44      3.46 o 
  -1   0  11        8.95        9.87      3.73 o 
   0   0  11       21.16       18.79      4.57 o 
   1   0  11       15.09       14.68      4.65 o 
   2   0  11       17.88       20.38      4.79 o 
   3   0  11        3.81       -1.36      4.29 o 
  -3   1  11        2.60        1.50      2.52 o 
  -2   1  11       84.84       84.99      3.66 o 
  -1   1  11        1.24       -3.40      2.58 o 
   0   1  11       23.87       39.02      4.62 o 
   1   1  11       10.08        9.05      4.13 o 
   2   1  11       42.00       48.88      4.81 o 
   3   1  11        0.39       -3.88      3.71 o 
   4   1  11        3.47        2.12      4.04 o 
  -3   2  11       40.57       43.91      3.21 o 
  -2   2  11      105.33      107.40      3.88 o 
  -1   2  11        7.39       16.70      3.11 o 
   0   2  11       65.26       74.36      3.89 o 
   1   2  11        0.17       -0.66      2.48 o 
   2   2  11      204.47      205.41      6.28 o 
   3   2  11       13.24       11.97      3.95 o 
   4   2  11        2.83        6.44      3.99 o 
  -3   3  11       29.03       31.64      2.90 o 
  -2   3  11        0.60       -2.38      2.04 o 
  -1   3  11        1.17        1.01      2.27 o 
   0   3  11       11.28       10.38      2.56 o 
   1   3  11      129.61      138.83      4.41 o 
   2   3  11       22.48       19.27      3.45 o 
   3   3  11      145.25      149.09      4.74 o 
   4   3  11        4.09        3.13      3.55 o 
  -3   4  11       18.08       15.05      3.71 o 
  -2   4  11       17.39       15.16      3.42 o 
  -1   4  11        0.71       -1.92      2.64 o 
   0   4  11       10.68        4.04      3.71 o 
   1   4  11       17.93       13.82      3.97 o 
   2   4  11       66.40       66.63      2.95 o 
   3   4  11      229.19      204.28      5.02 o 
   4   4  11       40.32       49.89      3.60 o 
  -2   5  11       30.15       21.98      3.58 o 
  -1   5  11        0.41        0.87      2.90 o 
   0   5  11        0.11       -1.22      3.55 o 
   1   5  11        2.11       -2.45      2.80 o 
   2   5  11       34.56       25.68      4.34 o 
   3   5  11       16.55       15.94      3.99 o 
   4   5  11        0.16        1.86      2.33 o 
  -2   6  11       45.26       46.21      7.18 o 
  -1   6  11        3.61       -0.60      3.04 o 
   0   6  11        1.16       -4.75      3.17 o 
   1   6  11       30.01       32.68      4.57 o 
   2   6  11       11.00       11.09      3.88 o 
   3   6  11       30.72       43.27      4.72 o 
   4   6  11       13.25       10.32      4.15 o 
   5   6  11        0.26        4.20      3.85 o 
  -1   7  11       18.22       30.97      4.71 o 
   0   7  11        6.09        8.71      4.20 o 
   1   7  11       22.52       13.23      3.88 o 
   2   7  11        0.25       -0.14      3.71 o 
   3   7  11       19.34       15.08      4.30 o 
   4   7  11       17.97       33.52      4.55 o 
   5   7  11       11.69       11.85      4.22 o 
   0   8  11        1.27       -3.36      4.13 o 
   1   8  11       18.14       20.58      4.64 o 
   2   8  11        2.34        7.00      4.11 o 
   3   8  11       17.88       17.97      4.37 o 
   4   8  11        0.52        2.89      3.88 o 
   5   8  11        0.33        1.21      3.74 o 
   2   9  11       75.88       67.55      6.00 o 
   3   9  11        0.26       -2.41      4.13 o 
   4   9  11       52.92       57.07      5.72 o 
  -1   0  12        4.46       -1.98      4.74 o 
   0   0  12       74.20       87.94      6.79 o 
   1   0  12        6.52        4.57      4.74 o 
  -1   1  12       50.78       52.03      5.97 o 
   0   1  12        0.56       -4.95      4.09 o 
   1   1  12        6.72        9.33      4.46 o 
   2   1  12       13.11        8.87      4.97 o 
  -2   2  12        1.74        4.38      3.15 o 
  -1   2  12        3.06        7.43      3.49 o 
   0   2  12        1.62        1.65      2.79 o 
   1   2  12       59.08       62.50      3.98 o 
   2   2  12        3.30        2.31      4.30 o 
   3   2  12       26.38       29.29      4.92 o 
  -2   3  12        6.12        6.17      2.84 o 
  -1   3  12       40.17       52.49      3.83 o 
   0   3  12        4.46        2.83      2.84 o 
   1   3  12      139.52      168.84      5.88 o 
   2   3  12        0.17       -3.67      3.25 o 
   3   3  12        2.15        3.69      2.85 o 
   4   3  12        2.25        8.05      4.27 o 
  -1   4  12       80.42       79.85      6.49 o 
   0   4  12       11.45       15.66      2.53 o 
   1   4  12      130.26      136.59      4.82 o 
   2   4  12        3.21        4.72      2.87 o 
   3   4  12       12.87       30.96      4.53 o 
   4   4  12        0.50        0.18      5.58 o 
  -1   5  12        7.07        9.97      5.50 o 
   0   5  12        9.56        8.12      4.37 o 
   1   5  12       16.52       11.01      4.50 o 
   2   5  12       88.63       97.58      6.49 o 
   3   5  12       14.18       18.46      3.07 o 
   4   5  12       40.52       51.52      3.92 o 
   0   6  12        0.32       -0.65      3.92 o 
   1   6  12        5.59        3.94      3.71 o 
   2   6  12       75.03       68.83      5.93 o 
   3   6  12        0.74       -1.75      4.04 o 
   4   6  12       79.79       67.71      5.74 o 
   1   7  12        0.66       -1.08      4.08 o 
   2   7  12       12.25        7.17      3.74 o 
   3   7  12        0.55        1.17      3.95 o 
   4   7  12        2.07        1.21      4.39 o 
   2   8  12        4.16        4.48      3.90 o 
                                                 
